# Supplementary material for: Data set of differentially expressed microRNAs in sanguinarine-treated Caenorhabditis elegans and its F3 progeny
Source: Data Brief. 2018 Oct 23;21:899–906. doi: 10.1016/j.dib.2018.10.047 (PMC6222264; doi:10.1016/j.dib.2018.10.047)
Supplement: Supplementary file 2 — Supplementary material [file mmc2.xls]

## Sheet: target genes
miRna	Gene symbol
miR-79-3p	nhr-41
miR-79-3p	C43H6.3
miR-79-3p	ztf-11
miR-79-3p	dpf-6
miR-79-3p	sqv-5
miR-79-3p	K10D3.6
miR-79-3p	K02H8.1
miR-79-3p	ugtp-1
miR-79-3p	C06G8.3
miR-79-3p	F57G12.1
miR-79-3p	rcn-1
miR-79-3p	R53.7
miR-79-3p	hmit-1.3
miR-79-3p	ten-1
miR-79-3p	unc-76
miR-79-3p	unc-98
miR-79-3p	ctbp-1
miR-79-3p	gon-1
miR-79-3p	nhr-28
miR-79-3p	tag-290
miR-79-3p	F11A5.9
miR-79-3p	K06A9.1
miR-79-3p	pde-4
miR-79-3p	oat-1
miR-79-3p	F53B1.8
miR-79-3p	lips-6
miR-79-3p	mrp-7
miR-79-3p	sad-1
miR-79-3p	M176.4
miR-79-3p	Y10G11A.1
miR-79-3p	Y32H12A.7
miR-79-3p	Y38A10A.2
miR-79-3p	T19A6.1
miR-79-3p	sqv-7
miR-79-3p	W04B5.5
miR-79-3p	W02F12.2
miR-79-3p	toca-1
miR-79-3p	dct-1
miR-79-3p	let-653
miR-79-3p	pfn-1
miR-79-3p	pph-1
miR-79-3p	ptr-4
miR-79-3p	B0034.1
miR-79-3p	M03F4.6
miR-79-3p	T23B12.11
miR-79-3p	snf-3
miR-79-3p	srx-125
miR-79-3p	C50C3.1
miR-79-3p	F39G3.5
miR-79-3p	pmp-3
miR-79-3p	lin-39
miR-79-3p	F54B11.10
miR-79-3p	srx-45
miR-79-3p	arx-7
miR-79-3p	lat-1
miR-79-3p	dad-1
miR-79-3p	let-268
miR-79-3p	vbh-1
miR-79-3p	ZK970.1
miR-79-3p	nex-1
miR-79-3p	B0491.1
miR-79-3p	hex-5
miR-79-3p	F48C5.2
miR-79-3p	R05D3.2
miR-79-3p	arx-1
miR-79-3p	pat-6
miR-79-3p	uvt-3
miR-79-3p	F55C12.5
miR-79-3p	H43I07.3
miR-79-3p	Y71H10B.1
miR-79-3p	B0303.7
miR-79-3p	glt-5
miR-79-3p	nos-3
miR-79-3p	Y87G2A.13
miR-79-3p	mel-26
miR-79-3p	mop-25.2
miR-79-3p	F43G9.1
miR-79-3p	klp-4
miR-79-3p	Y41G9A.3
miR-79-3p	nhr-91
miR-79-3p	tag-144
miR-79-3p	F23F1.6
miR-79-3p	unc-44
miR-79-3p	inx-7
miR-79-3p	olrn-1
miR-79-3p	ref-2
miR-79-3p	sax-1
miR-79-3p	vps-54
miR-79-3p	C30H7.2
miR-79-3p	C38C10.2
miR-79-3p	T05E11.3
miR-79-3p	T12G3.7
miR-79-3p	R07E3.7
miR-79-3p	egl-13
miR-79-3p	kin-2
miR-79-3p	F36G3.1
miR-79-3p	ced-2
miR-79-3p	cpl-1
miR-79-3p	tag-333
miR-79-3p	C15C6.1
miR-79-3p	C25E10.12
miR-79-3p	F35G12.2
miR-79-3p	dve-1
miR-79-3p	scd-1
miR-79-3p	F09E5.2
miR-79-3p	let-413
miR-79-3p	T09B9.2
miR-79-3p	fox-1
miR-79-3p	ags-3
miR-79-3p	C31C9.7
miR-79-3p	sax-3
miR-79-3p	mua-1
miR-79-3p	unc-69
miR-79-3p	F28C1.3
miR-79-3p	F46C3.6
miR-79-3p	Y32F6A.4
miR-79-3p	aat-1
miR-79-3p	gex-3
miR-79-3p	gly-5
miR-79-3p	nhx-5
miR-79-3p	nmy-2
miR-79-3p	ptp-3
miR-79-3p	sem-4
miR-79-3p	srgp-1
miR-79-3p	tbc-7
miR-79-3p	C15F1.2
miR-79-3p	C33H5.18
miR-79-3p	F56C11.5
miR-79-3p	D2092.5
miR-79-3p	T27F6.8
miR-79-3p	B0416.5
miR-79-3p	F15G9.1
miR-79-3p	K02E10.1
miR-79-3p	M106.8
miR-79-3p	W08A12.1
miR-79-3p	pes-4
miR-79-3p	hexokinase
miR-79-3p	zbed-6
miR-79-3p	tag-256
miR-79-3p	C13B4.1
miR-79-3p	F47D12.9
miR-79-3p	daf-9
miR-79-3p	prx-3
miR-79-3p	C53C7.1
miR-79-3p	klc-2
miR-79-3p	sem-2
miR-79-3p	tat-5
miR-79-3p	cap-2
miR-79-3p	F40E10.5
miR-79-3p	adm-4
miR-79-3p	col-159
miR-79-3p	egl-15
miR-79-3p	gap-2
miR-79-3p	lntl-1
miR-79-3p	nas-27
miR-79-3p	tlf-1
miR-79-3p	C14C10.5
miR-79-3p	F15E6.3
miR-79-3p	F53H4.5
miR-79-3p	T19H5.4
miR-79-3p	Y62E10A.13
miR-79-3p	Y66H1B.2
miR-79-3p	ZC123.3
miR-79-3p	F13H6.1
miR-79-3p	cnb-1
miR-79-3p	rig-1
miR-79-3p	tag-341
miR-79-3p	T19D12.4
miR-79-3p	sodh-1
miR-79-3p	nhr-204
miR-79-3p	Y81G3A.4
miR-79-3p	F47A4.5
miR-79-3p	dnj-7
miR-79-3p	opt-3
miR-79-3p	arx-3
miR-79-3p	bus-17
miR-79-3p	clec-63
miR-79-3p	ptb-1
miR-79-3p	C24A1.2
miR-79-3p	F42H10.5
miR-79-3p	T01B10.5
miR-79-3p	Y61A9LA.1
miR-79-3p	arx-4
miR-79-3p	gpb-2
miR-79-3p	unc-94
miR-79-3p	T23F6.2
miR-79-3p	nhr-61
miR-79-3p	unc-6
miR-79-3p	T27F7.3
miR-79-3p	unc-57
miR-79-3p	elt-6
miR-79-3p	rlbp-1
miR-79-3p	Y57G11C.33
miR-79-3p	K07H8.1
miR-79-3p	Y54G2A.26
miR-79-3p	lsy-12
miR-79-3p	clec-90
miR-79-3p	anc-1
miR-79-3p	atg-11
miR-79-3p	lys-1
miR-79-3p	F25B4.2
miR-79-3p	T15B12.1
miR-79-3p	W07A8.2
miR-79-3p	permease
miR-79-3p	D1005.1
miR-79-3p	egl-18
miR-79-3p	H11E01.3
miR-79-3p	eat-20
miR-79-3p	F37B12.3
miR-79-3p	plc-3
miR-79-3p	C25D7.10
miR-79-3p	B0310.2
miR-79-3p	W05B10.4
miR-79-3p	chn-1
miR-79-3p	plst-1
miR-79-3p	C53C11.5
miR-79-3p	F54C1.1
miR-79-3p	larp-5
miR-79-3p	acs-2
miR-79-3p	mrp-6
miR-79-3p	tag-197
miR-79-3p	C13C4.4
miR-79-3p	Y54E10BR.1
miR-79-3p	transpeptidase
miR-79-3p	twk-1
miR-79-3p	F47B8.10
miR-79-3p	crp-1
miR-79-3p	dli-1
miR-79-3p	asp-1
miR-79-3p	nhr-23
miR-79-3p	syn-1
miR-79-3p	T24H10.4
miR-79-3p	F43E2.7
miR-79-3p	T09B4.1
miR-79-3p	utx-1
miR-79-3p	aqp-8
miR-79-3p	sax-7
miR-79-3p	carboxypeptidase
miR-79-3p	T01B6.3
miR-79-3p	bli-3
miR-79-3p	Y87G2A.17
miR-79-3p	Y111B2A.20
miR-79-3p	Y57G7A.10
miR-79-3p	hbl-1
miR-79-3p	ubh-1
miR-79-3p	M02B1.3
miR-79-3p	T22B11.5
miR-79-3p	aakb-2
miR-79-3p	dlc-1
miR-79-3p	ZK688.2
miR-79-3p	F40G9.2
miR-79-3p	F22F7.7
miR-79-3p	ZK1128.2
miR-79-3p	ptc-1
miR-79-3p	gly-6
miR-79-3p	alr-1
miR-79-3p	C09D4.1
miR-79-3p	W03G11.4
miR-79-3p	arx-2
miR-79-3p	cas-1
miR-79-3p	col-13
miR-79-3p	col-160
miR-79-3p	ddr-1
miR-79-3p	dhs-5
miR-79-3p	dpm-3
miR-79-3p	dpy-30
miR-79-3p	exp-2
miR-79-3p	ketn-1
miR-79-3p	let-60
miR-79-3p	oac-46
miR-79-3p	pat-2
miR-79-3p	sup-17
miR-79-3p	trs-1
miR-79-3p	tsp-14
miR-79-3p	B0334.6
miR-79-3p	C18E9.10
miR-79-3p	C49H3.8
miR-79-3p	C52E4.5
miR-79-3p	F10B5.3
miR-79-3p	F21F8.11
miR-79-3p	F26A3.4
miR-79-3p	F26F12.3
miR-79-3p	F26G1.2
miR-79-3p	F28D1.9
miR-79-3p	F32A5.4
miR-79-3p	F40F4.7
miR-79-3p	F40F9.6
miR-79-3p	K05B2.2
miR-79-3p	M03A8.3
miR-79-3p	T01G1.3
miR-79-3p	T04F3.1
miR-79-3p	Y53F4B.22
miR-79-3p	arx-5
miR-79-3p	Y34B4A.7
miR-79-3p	K07C11.7
miR-79-3p	cids-1
miR-79-3p	gon-2
miR-79-3p	pag-3
miR-79-3p	rbc-1
miR-79-3p	shn-1
miR-79-3p	tlp-1
miR-79-3p	C39B10.1
miR-79-3p	M28.8
miR-79-3p	Y67A10A.8
miR-79-3p	ZK863.4
miR-79-3p	tag-332
miR-79-3p	F30B5.7
miR-79-3p	K11G12.6
miR-79-3p	col-174
miR-79-3p	C34D4.13
miR-79-3p	ZK287.9
miR-79-3p	pod-2
miR-79-3p	dpf-7
miR-79-3p	C30F8.3
miR-79-3p	pfd-2
miR-79-3p	ttr-26
miR-79-3p	T08A11.1
miR-79-3p	F42A10.7
miR-79-3p	D2024.5
miR-79-3p	cex-1
miR-79-3p	frm-4
miR-79-3p	C11G10.1
miR-79-3p	F38B7.3
miR-79-3p	acl-14
miR-79-3p	ced-1
miR-79-3p	cpz-1
miR-79-3p	hmit-1.2
miR-79-3p	hsp-4
miR-79-3p	kin-1
miR-79-3p	lin-29
miR-79-3p	mig-5
miR-79-3p	nhr-46
miR-79-3p	ppk-1
miR-79-3p	tag-325
miR-79-3p	F12F6.1
miR-79-3p	F19C6.2
miR-79-3p	F26G1.5
miR-79-3p	M01B12.4
miR-79-3p	M02D8.4
miR-79-3p	T01D3.5
miR-79-3p	T16A9.4
miR-79-3p	T23B3.2
miR-79-3p	ZK673.2
miR-79-3p	ceh-32
miR-79-3p	mig-14
miR-79-3p	nkcc-1
miR-79-3p	C06E1.8
miR-79-3p	H14E04.2
miR-79-3p	F52D10.2
miR-79-3p	cdk-1
miR-79-3p	unc-7
miR-79-3p	C39E9.10
miR-79-3p	R07G3.6
miR-79-3p	spd-1
miR-79-3p	rhy-1
miR-79-3p	irs-1
miR-79-3p	K08F4.3
miR-79-3p	epi-1
miR-79-3p	unc-18
miR-79-3p	chtl-1
miR-79-3p	cdh-6
miR-79-3p	gei-3
miR-79-3p	B0001.4
miR-79-3p	Y70G10A.3
miR-79-3p	Y39E4B.7
miR-79-3p	dnc-2
miR-79-3p	nep-1
miR-79-3p	C07B5.4
miR-79-3p	C14F11.1
miR-79-3p	T14G11.1
miR-79-3p	T02E9.3
miR-79-3p	ZC8.6
miR-79-3p	C14C10.6
miR-79-3p	C50A2.3
miR-79-3p	T11F9.12
miR-79-3p	Y59H11AR.2
miR-79-3p	T26A5.5
miR-79-3p	C46E1.3
miR-79-3p	ced-12
miR-79-3p	R12E2.1
miR-79-3p	Y32H12A.6
miR-58	C31H5.5
miR-58	Y49G5B.1
miR-58	B0336.3
miR-58	pmk-2
miR-58	F26A10.2
miR-58	ceh-48
miR-58	C33A11.1
miR-58	nlp-8
miR-58	K02A2.5
miR-58	F27C1.2
miR-58	trr-1
miR-58	R05H11.2
miR-58	mix-1
miR-58	cgh-1
miR-58	Msi3p
miR-58	bre-3
miR-58	dnj-20
miR-58	T23C6.5
miR-58	B0410.3
miR-58	fibrulin-1D
miR-58	oac-14
miR-58	nhr-68
miR-58	aat-3
miR-58	dct-5
miR-58	gbb-1
miR-58	Y53F4B.27
miR-58	C16E9.2
miR-58	K08E4.3
miR-58	lin-1
miR-58	xpo-1
miR-58	C54G10.4
miR-58	ast-1
miR-58	F46G10.2
miR-58	esterase
miR-58	ckk-1
miR-58	F32D8.3
miR-58	hmg-1.1
miR-58	mcm-7
miR-58	rpb-7
miR-58	tag-170
miR-58	C13F10.2
miR-58	C32A3.3
miR-58	F47B7.2
miR-58	H13N06.2
miR-58	K03H1.5
miR-58	R11A8.5
miR-58	T24B8.3
miR-58	F18E3.12
miR-58	F52H2.7
miR-58	gon-2
miR-58	mkk-4
miR-58	C34D1.4
miR-58	F56D3.1
miR-58	K02H8.1
miR-58	K11C4.2
miR-58	snf-1
miR-58	F23B12.4
miR-58	glit-1
miR-58	H20J04.6
miR-58	flh-2
miR-58	frm-10
miR-58	hrg-4
miR-58	unc-130
miR-58	F21G4.6
miR-58	F48C5.1
miR-58	Neprilysin
miR-58	ceh-20
miR-58	cdc-26
miR-58	C10B5.3
miR-58	tsp-20
miR-58	twk-24
miR-58	C46H11.10
miR-58	Y9C2UA.1
miR-58	mep-1
miR-58	lin-2
miR-58	rab-37
miR-58	rgs-4
miR-58	mcm-4
miR-58	rsp-1
miR-58	ZC449.4
miR-58	ZK507.6
miR-58	cyb-1
miR-58	ptc-1
miR-58	F23F1.4
miR-58	ZK970.1
miR-58	M01A8.1
miR-58	C34B4.3
miR-58	C06E2.1
miR-58	isw-1
miR-58	rpa-1
miR-58	col-186
miR-58	ubq-1
miR-58	R11.2
miR-58	mnm-2
miR-58	F28H1.1
miR-58	hlh-10
miR-58	elo-3
miR-58	pcn-1
miR-58	pqn-35
miR-58	B0457.2
miR-786	unc-70
miR-786	sax-7
miR-786	acs-13
miR-786	mig-15
miR-786	C43H6.3
miR-786	lst-1
miR-786	daf-12
miR-786	kcc-1
miR-786	unc-11
miR-786	mca-3
miR-786	xpg-1
miR-786	C11H1.3
miR-786	frl-1
miR-786	T04B2.5
miR-786	R01B10.4
miR-786	dct-1

## Sheet: david func anno
ID	Gene Name	Species	COG_ONTOLOGY	GOTERM_BP_DIRECT	INTERPRO	KEGG_PATHWAY
acl-14	ACyLtransferase-like(acl-14)	Caenorhabditis elegans		GO:0008152~metabolic process,GO:0009792~embryo development ending in birth or egg hatching,	IPR002123:Phospholipid/glycerol acyltransferase,	cel00564:Glycerophospholipid metabolism,
adm-4	ADAM (disintegrin plus metalloprotease) family(adm-4)	Caenorhabditis elegans		GO:0001708~cell fate specification,GO:0006508~proteolysis,GO:0006509~membrane protein ectodomain proteolysis,GO:0007219~Notch signaling pathway,GO:0007229~integrin-mediated signaling pathway,	IPR001590:Peptidase M12B, ADAM/reprolysin,IPR001762:Blood coagulation inhibitor, Disintegrin,IPR024079:Metallopeptidase, catalytic domain,	cel04330:Notch signaling pathway,
aakb-2	AMP-Activated Kinase Beta subunit(aakb-2)	Caenorhabditis elegans		GO:0008340~determination of adult lifespan,GO:0016310~phosphorylation,	IPR006828:5-AMP-activated protein kinase, beta subunit, interaction domain,IPR014756:Immunoglobulin E-set,
aakg-3	AMP-Activated protein Kinase Gamma subunit(aakg-3)	Caenorhabditis elegans		GO:0016310~phosphorylation,	IPR000644:Cystathionine beta-synthase, core,
aqp-8	AQuaPorin or aquaglyceroporin related(aqp-8)	Caenorhabditis elegans		GO:0006810~transport,GO:0006833~water transport,GO:0009992~cellular water homeostasis,GO:0015793~glycerol transport,GO:0034220~ion transmembrane transport,GO:0071918~urea transmembrane transport,	IPR000425:Major intrinsic protein,IPR022357:Major intrinsic protein, conserved site,IPR023271:Aquaporin-like,
arx-3	ARp2/3 compleX component(arx-3)	Caenorhabditis elegans		GO:0000003~reproduction,GO:0002119~nematode larval development,GO:0009792~embryo development ending in birth or egg hatching,GO:0030833~regulation of actin filament polymerization,GO:0034314~Arp2/3 complex-mediated actin nucleation,GO:0040007~growth,GO:0040011~locomotion,GO:0040018~positive regulation of multicellular organism growth,GO:0043652~engulfment of apoptotic cell,	IPR001680:WD40 repeat,IPR015943:WD40/YVTN repeat-like-containing domain,IPR017383:ARP2/3 complex, 41kDa subunit (p41-arc),IPR017986:WD40-repeat-containing domain,	cel04144:Endocytosis,
asp-1	ASpartyl Protease(asp-1)	Caenorhabditis elegans		GO:0006508~proteolysis,GO:0008219~cell death,GO:0030163~protein catabolic process,	IPR001461:Peptidase A1,IPR001969:Peptidase aspartic, active site,IPR021109:Aspartic peptidase,
cgh-1	ATP-dependent RNA helicase cgh-1(cgh-1)	Caenorhabditis elegans		GO:0000003~reproduction,GO:0002119~nematode larval development,GO:0006898~receptor-mediated endocytosis,GO:0006915~apoptotic process,GO:0007052~mitotic spindle organization,GO:0007275~multicellular organism development,GO:0007276~gamete generation,GO:0007283~spermatogenesis,GO:0008340~determination of adult lifespan,GO:0009792~embryo development ending in birth or egg hatching,GO:0010501~RNA seco…	IPR000629:RNA helicase, ATP-dependent, DEAD-box, conserved site,IPR001650:Helicase, C-terminal,IPR011545:DNA/RNA helicase, DEAD/DEAH box type, N-terminal,IPR014001:Helicase, superfamily 1/2, ATP-binding domain,IPR014014:RNA helicase, DEAD-box type, Q motif,IPR027417:P-loop containing nucleoside triphosphate hydrolase,	cel03018:RNA degradation,
eat-20	Abnormal pharyngeal pumping eat-20(eat-20)	Caenorhabditis elegans		GO:0030163~protein catabolic process,GO:0040035~hermaphrodite genitalia development,	IPR000742:Epidermal growth factor-like domain,IPR001881:EGF-like calcium-binding,IPR003645:Follistatin-like, N-terminal,IPR013032:EGF-like, conserved site,
arp-11	Actin-Related Proteins(arp-11)	Caenorhabditis elegans		GO:0000003~reproduction,GO:0002119~nematode larval development,GO:0006915~apoptotic process,GO:0009792~embryo development ending in birth or egg hatching,GO:0018991~oviposition,GO:0040011~locomotion,GO:0048477~oogenesis,	IPR004000:Actin-related protein,IPR027127:Actin-related protein 10,
arx-2	Actin-related protein 2(arx-2)	Caenorhabditis elegans		GO:0002119~nematode larval development,GO:0006898~receptor-mediated endocytosis,GO:0007015~actin filament organization,GO:0007126~meiotic nuclear division,GO:0007369~gastrulation,GO:0009790~embryo development,GO:0009792~embryo development ending in birth or egg hatching,GO:0010631~epithelial cell migration,GO:0016331~morphogenesis of embryonic epithelium,GO:0034314~Arp2/3 complex-mediated actin n…	IPR004000:Actin-related protein,IPR004001:Actin, conserved site,IPR020902:Actin/actin-like conserved site,IPR027306:Actin-related protein 2 (Arp2),
arx-7	Actin-related protein 2/3 complex subunit 5(arx-7)	Caenorhabditis elegans		GO:0000003~reproduction,GO:0002119~nematode larval development,GO:0009790~embryo development,GO:0009792~embryo development ending in birth or egg hatching,GO:0010631~epithelial cell migration,GO:0016331~morphogenesis of embryonic epithelium,GO:0030833~regulation of actin filament polymerization,GO:0034314~Arp2/3 complex-mediated actin nucleation,GO:0040011~locomotion,GO:0043652~engulfment of apop…	IPR006789:ARP2/3 complex, 16kDa subunit (p16-Arc),	cel04144:Endocytosis,
arx-1	Actin-related protein 3(arx-1)	Caenorhabditis elegans		GO:0007015~actin filament organization,GO:0007369~gastrulation,GO:0009792~embryo development ending in birth or egg hatching,GO:0010631~epithelial cell migration,GO:0016331~morphogenesis of embryonic epithelium,GO:0034314~Arp2/3 complex-mediated actin nucleation,GO:0035046~pronuclear migration,	IPR004000:Actin-related protein,IPR015623:Actin-related protein 3 (Arp3),IPR020902:Actin/actin-like conserved site,
ags-3	Activator of G protein Signalling(ags-3)	Caenorhabditis elegans		GO:0008219~cell death,GO:0009792~embryo development ending in birth or egg hatching,GO:0043547~positive regulation of GTPase activity,GO:0050790~regulation of catalytic activity,GO:0060259~regulation of feeding behavior,	IPR003109:GoLoco motif,IPR011990:Tetratricopeptide-like helical,IPR013026:Tetratricopeptide repeat-containing domain,IPR019734:Tetratricopeptide repeat,
cas-1	Adenylyl cyclase-associated protein(cas-1)	Caenorhabditis elegans		GO:0000003~reproduction,GO:0000902~cell morphogenesis,GO:0002119~nematode larval development,GO:0007010~cytoskeleton organization,GO:0007015~actin filament organization,GO:0007163~establishment or maintenance of cell polarity,GO:0007165~signal transduction,GO:0008154~actin polymerization or depolymerization,GO:0045761~regulation of adenylate cyclase activity,	IPR001837:Adenylate cyclase-associated CAP,IPR006599:CARP motif,IPR013912:Adenylate cyclase-associated CAP, C-terminal,IPR013992:Adenylate cyclase-associated CAP, N-terminal,IPR016098:Cyclase-associated protein CAP/septum formation inhibitor MinC, C-terminal,IPR017901:C-CAP/cofactor C-like domain,
sodh-1	Alcohol dehydrogenase 1(sodh-1)	Caenorhabditis elegans	General function prediction only,	GO:0008340~determination of adult lifespan,GO:0055114~oxidation-reduction process,	IPR002085:Alcohol dehydrogenase superfamily, zinc-type,IPR002328:Alcohol dehydrogenase, zinc-type, conserved site,IPR011032:GroES-like,IPR013149:Alcohol dehydrogenase, C-terminal,IPR013154:Alcohol dehydrogenase GroES-like,IPR016040:NAD(P)-binding domain,IPR020843:Polyketide synthase, enoylreductase,	cel00010:Glycolysis / Gluconeogenesis,cel00071:Fatty acid degradation,cel00350:Tyrosine metabolism,cel00830:Retinol metabolism,cel00980:Metabolism of xenobiotics by cytochrome P450,cel00982:Drug metabolism - cytochrome P450,cel01100:Metabolic pathways,cel01130:Biosynthesis of antibiotics,cel01220:Degradation of aromatic compounds,
aat-1	Amino Acid Transporter(aat-1)	Caenorhabditis elegans	Amino acid transport and metabolism,	GO:0003333~amino acid transmembrane transport,GO:0015807~L-amino acid transport,GO:1902475~L-alpha-amino acid transmembrane transport,	IPR002293:Amino acid/polyamine transporter I,
aat-3	Amino Acid Transporter(aat-3)	Caenorhabditis elegans		GO:0003333~amino acid transmembrane transport,GO:0015807~L-amino acid transport,GO:0019915~lipid storage,GO:1902475~L-alpha-amino acid transmembrane transport,	IPR002293:Amino acid/polyamine transporter I,
glt-5	Amino acid transporter(glt-5)	Caenorhabditis elegans		GO:0006810~transport,GO:0006835~dicarboxylic acid transport,GO:0055085~transmembrane transport,	IPR001991:Sodium:dicarboxylate symporter,
cdc-26	Anaphase-promoting complex subunit CDC26(cdc-26)	Caenorhabditis elegans		GO:0000003~reproduction,GO:0006915~apoptotic process,GO:0007049~cell cycle,GO:0007067~mitotic nuclear division,GO:0007275~multicellular organism development,GO:0008406~gonad development,GO:0009792~embryo development ending in birth or egg hatching,GO:0016477~cell migration,GO:0016567~protein ubiquitination,GO:0048477~oogenesis,GO:0051301~cell division,GO:0051321~meiotic cell cycle,
nex-1	Annexin(nex-1)	Caenorhabditis elegans		GO:0043652~engulfment of apoptotic cell,	IPR001464:Annexin,IPR018252:Annexin repeat, conserved site,IPR018502:Annexin repeat,
alr-1	AristaLess (Drosophila homeodomain) Related(alr-1)	Caenorhabditis elegans		GO:0006355~regulation of transcription, DNA-templated,	IPR001356:Homeodomain,IPR009057:Homeodomain-like,IPR017970:Homeobox, conserved site,
algn-2	Asparagine Linked Glycosylation (ALG) homolog, Nematode(algn-2)	Caenorhabditis elegans	Cell envelope biogenesis, outer membrane,	GO:0002119~nematode larval development,GO:0006915~apoptotic process,GO:0008340~determination of adult lifespan,GO:0009792~embryo development ending in birth or egg hatching,GO:0048477~oogenesis,	IPR001296:Glycosyl transferase, family 1,	cel00510:N-Glycan biosynthesis,cel01100:Metabolic pathways,
ast-1	Axon STeering defect(ast-1)	Caenorhabditis elegans		GO:0002119~nematode larval development,GO:0006355~regulation of transcription, DNA-templated,GO:0009792~embryo development ending in birth or egg hatching,GO:0018991~oviposition,GO:0045944~positive regulation of transcription from RNA polymerase II promoter,GO:0071542~dopaminergic neuron differentiation,	IPR000418:Ets domain,IPR011991:Winged helix-turn-helix DNA-binding domain,
best-24	Bestrophin homolog 24(best-24)	Caenorhabditis elegans		GO:0006810~transport,GO:0006811~ion transport,GO:0006821~chloride transport,GO:0040011~locomotion,GO:0040018~positive regulation of multicellular organism growth,GO:1902476~chloride transmembrane transport,	IPR000615:Bestrophin,IPR021134:Bestrophin/UPF0187,
bre-3	Beta-1,4-mannosyltransferase bre-3(bre-3)	Caenorhabditis elegans	Cell envelope biogenesis, outer membrane,	GO:0006486~protein glycosylation,GO:0006688~glycosphingolipid biosynthetic process,GO:0075015~formation of infection structure on or near host,GO:0097502~mannosylation,	IPR001173:Glycosyl transferase, family 2,IPR027389:Beta-1,4-mannosyltransferase Bre-3/Egh,	cel04320:Dorso-ventral axis formation,
mutd-1	Biogenesis of lysosome-related organelles complex 1 subunit 5(mutd-1)	Caenorhabditis elegans		GO:0016197~endosomal transport,	IPR017243:BLOC-1 complex, muted subunit,
chn-1	C-term of Hsp70-iNteracting protein (CHIP family)(chn-1)	Caenorhabditis elegans		GO:0000209~protein polyubiquitination,GO:0002119~nematode larval development,GO:0016567~protein ubiquitination,GO:0018991~oviposition,GO:0040011~locomotion,GO:0045214~sarcomere organization,GO:0051865~protein autoubiquitination,	IPR001440:Tetratricopeptide TPR-1,IPR003613:U box domain,IPR011990:Tetratricopeptide-like helical,IPR013026:Tetratricopeptide repeat-containing domain,IPR013083:Zinc finger, RING/FYVE/PHD-type,IPR019734:Tetratricopeptide repeat,	cel04120:Ubiquitin mediated proteolysis,cel04141:Protein processing in endoplasmic reticulum,
clec-63	C-type LECtin(clec-63)	Caenorhabditis elegans			IPR001304:C-type lectin,IPR002035:von Willebrand factor, type A,IPR016186:C-type lectin-like,IPR016187:C-type lectin fold,
cids-1	CID domain-containing protein 1(cids-1)	Caenorhabditis elegans		GO:0031124~mRNA 3'-end processing,	IPR006569:CID domain,IPR006903:RNA polymerase II-binding domain,IPR008942:ENTH/VHS,
col-159	COLlagen(col-159)	Caenorhabditis elegans			IPR002486:Nematode cuticle collagen, N-terminal,IPR008160:Collagen triple helix repeat,
col-160	COLlagen(col-160)	Caenorhabditis elegans			IPR002486:Nematode cuticle collagen, N-terminal,IPR008160:Collagen triple helix repeat,
col-174	COLlagen(col-174)	Caenorhabditis elegans			IPR002486:Nematode cuticle collagen, N-terminal,IPR008160:Collagen triple helix repeat,
col-186	COLlagen(col-186)	Caenorhabditis elegans			IPR002486:Nematode cuticle collagen, N-terminal,
CNB-1	CalciNeurin B(cnb-1)	Caenorhabditis elegans	Signal transduction mechanisms / Cytoskeleton / Cell division and chromosome partitioning / General function prediction only,	GO:0006897~endocytosis,	IPR002048:EF-hand domain,IPR011992:EF-hand-like domain,IPR018247:EF-Hand 1, calcium-binding site,	cel04010:MAPK signaling pathway,cel04020:Calcium signaling pathway,cel04310:Wnt signaling pathway,
mca-3	Calcium-transporting ATPase(mca-3)	Caenorhabditis elegans		GO:0002119~nematode larval development,GO:0006810~transport,GO:0006811~ion transport,GO:0006816~calcium ion transport,GO:0006897~endocytosis,GO:0008152~metabolic process,GO:0009792~embryo development ending in birth or egg hatching,GO:0032940~secretion by cell,GO:0040007~growth,GO:0040010~positive regulation of growth rate,GO:0040011~locomotion,GO:0040017~positive regulation of locomotion,GO:0045…	IPR001757:Cation-transporting P-type ATPase,IPR004014:Cation-transporting P-type ATPase, N-terminal,IPR006068:Cation-transporting P-type ATPase, C-terminal,IPR006408:Calcium-transporting P-type ATPase, subfamily IIB,IPR008250:P-type ATPase, A domain,IPR018303:P-type ATPase, phosphorylation site,IPR022141:Calcium transporting P-type ATPase, C-terminal, plasma membrane,IPR023214:HAD-like domain,IPR…	cel04020:Calcium signaling pathway,
ckk-1	Calcium/calmodulin-dependent protein kinase kinase(ckk-1)	Caenorhabditis elegans		GO:0006351~transcription, DNA-templated,GO:0006468~protein phosphorylation,GO:0016310~phosphorylation,GO:0019722~calcium-mediated signaling,GO:0032793~positive regulation of CREB transcription factor activity,GO:0045860~positive regulation of protein kinase activity,	IPR000719:Protein kinase, catalytic domain,IPR008271:Serine/threonine-protein kinase, active site,IPR011009:Protein kinase-like domain,IPR017441:Protein kinase, ATP binding site,IPR020636:Calcium/calmodulin-dependent/calcium-dependent protein kinase,
cex-1	Calexcitin-1(cex-1)	Caenorhabditis elegans			IPR002048:EF-hand domain,IPR011992:EF-hand-like domain,IPR018247:EF-Hand 1, calcium-binding site,
cpl-1	CathePsin L family(cpl-1)	Caenorhabditis elegans		GO:0002119~nematode larval development,GO:0006508~proteolysis,GO:0009792~embryo development ending in birth or egg hatching,GO:0040011~locomotion,GO:0051603~proteolysis involved in cellular protein catabolic process,GO:0070265~necrotic cell death,	IPR000169:Cysteine peptidase, cysteine active site,IPR000668:Peptidase C1A, papain C-terminal,IPR013128:Peptidase C1A, papain,IPR013201:Proteinase inhibitor I29, cathepsin propeptide,IPR025660:Cysteine peptidase, histidine active site,IPR025661:Cysteine peptidase, asparagine active site,	cel04142:Lysosome,cel04145:Phagosome,
cpz-1	CathePsin Z(cpz-1)	Caenorhabditis elegans		GO:0006508~proteolysis,GO:0009792~embryo development ending in birth or egg hatching,GO:0035262~gonad morphogenesis,GO:0040025~vulval development,GO:0040032~post-embryonic body morphogenesis,GO:0042395~ecdysis, collagen and cuticulin-based cuticle,GO:0051603~proteolysis involved in cellular protein catabolic process,	IPR000668:Peptidase C1A, papain C-terminal,IPR013128:Peptidase C1A, papain,IPR025661:Cysteine peptidase, asparagine active site,	cel04142:Lysosome,
crp-1	Cdc-42 Related Protein(crp-1)	Caenorhabditis elegans		GO:0007264~small GTPase mediated signal transduction,GO:0030968~endoplasmic reticulum unfolded protein response,	IPR001806:Small GTPase superfamily,IPR005225:Small GTP-binding protein domain,IPR027417:P-loop containing nucleoside triphosphate hydrolase,	cel04010:MAPK signaling pathway,cel04144:Endocytosis,
ced-1	Cell death abnormality protein 1(ced-1)	Caenorhabditis elegans		GO:0001845~phagolysosome assembly,GO:0006898~receptor-mediated endocytosis,GO:0006915~apoptotic process,GO:0006952~defense response,GO:0012501~programmed cell death,GO:0031532~actin cytoskeleton reorganization,GO:0034620~cellular response to unfolded protein,GO:0042742~defense response to bacterium,GO:0043652~engulfment of apoptotic cell,GO:0043654~recognition of apoptotic cell,GO:0045184~establi…	IPR000742:Epidermal growth factor-like domain,IPR002049:EGF-like, laminin,IPR006212:Furin-like repeat,IPR011489:EMI domain,IPR013032:EGF-like, conserved site,
ced-12	Cell death abnormality protein 12(ced-12)	Caenorhabditis elegans		GO:0006909~phagocytosis,GO:0006911~phagocytosis, engulfment,GO:0006915~apoptotic process,GO:0007015~actin filament organization,GO:0016477~cell migration,GO:0030334~regulation of cell migration,GO:0031532~actin cytoskeleton reorganization,GO:0035262~gonad morphogenesis,GO:0043547~positive regulation of GTPase activity,GO:0043652~engulfment of apoptotic cell,GO:0060097~cytoskeletal rearrangement i…	IPR001849:Pleckstrin homology domain,IPR006816:Engulfment/cell motility, ELMO,IPR011989:Armadillo-like helical,IPR016024:Armadillo-type fold,IPR024574:Domain of unknown function DUF3361,
ced-2	Cell death abnormality protein 2(ced-2)	Caenorhabditis elegans		GO:0006909~phagocytosis,GO:0006915~apoptotic process,GO:0007165~signal transduction,GO:0009967~positive regulation of signal transduction,GO:0012501~programmed cell death,GO:0016477~cell migration,GO:0031532~actin cytoskeleton reorganization,GO:0043652~engulfment of apoptotic cell,	IPR000980:SH2 domain,IPR001452:Src homology-3 domain,IPR011511:Variant SH3,	cel04010:MAPK signaling pathway,cel04012:ErbB signaling pathway,
chtl-1	Choline transporter-like protein 1(chtl-1)	Caenorhabditis elegans		GO:0000003~reproduction,GO:0002119~nematode larval development,GO:0040002~collagen and cuticulin-based cuticle development,GO:0040035~hermaphrodite genitalia development,	IPR007603:Choline transporter-like,
isw-1	Chromatin-remodeling complex ATPase chain isw-1(isw-1)	Caenorhabditis elegans		GO:0000003~reproduction,GO:0002119~nematode larval development,GO:0006338~chromatin remodeling,GO:0006351~transcription, DNA-templated,GO:0006355~regulation of transcription, DNA-templated,GO:0007275~multicellular organism development,GO:0008340~determination of adult lifespan,GO:0009792~embryo development ending in birth or egg hatching,GO:0016246~RNA interference,GO:0016569~covalent chromatin m…	IPR000330:SNF2-related,IPR001005:SANT/Myb domain,IPR001650:Helicase, C-terminal,IPR009057:Homeodomain-like,IPR014001:Helicase, superfamily 1/2, ATP-binding domain,IPR015194:ISWI HAND domain,IPR015195:SLIDE domain,IPR017884:SANT domain,IPR027417:P-loop containing nucleoside triphosphate hydrolase,
col-13	Cuticle collagen 13(col-13)	Caenorhabditis elegans			IPR002486:Nematode cuticle collagen, N-terminal,IPR008160:Collagen triple helix repeat,
cdk-1	Cyclin-dependent kinase 1(cdk-1)	Caenorhabditis elegans		GO:0000003~reproduction,GO:0001556~oocyte maturation,GO:0006468~protein phosphorylation,GO:0007049~cell cycle,GO:0007050~cell cycle arrest,GO:0007067~mitotic nuclear division,GO:0007126~meiotic nuclear division,GO:0007281~germ cell development,GO:0008406~gonad development,GO:0009792~embryo development ending in birth or egg hatching,GO:0016310~phosphorylation,GO:0032436~positive regulation of pro…	IPR000719:Protein kinase, catalytic domain,IPR008271:Serine/threonine-protein kinase, active site,IPR011009:Protein kinase-like domain,IPR017441:Protein kinase, ATP binding site,
cox-17	Cytochrome OXidase assembly protein(cox-17)	Caenorhabditis elegans		GO:0006825~copper ion transport,GO:0033617~mitochondrial respiratory chain complex IV assembly,	IPR007745:Cytochrome c oxidase copper chaperone,IPR009069:Cysteine alpha-hairpin motif superfamily,	cel00190:Oxidative phosphorylation,cel01100:Metabolic pathways,
daf-9	Cytochrome P450 daf-9(daf-9)	Caenorhabditis elegans	Secondary metabolites biosynthesis, transport, and catabolism,	GO:0000003~reproduction,GO:0002119~nematode larval development,GO:0006629~lipid metabolic process,GO:0007267~cell-cell signaling,GO:0008202~steroid metabolic process,GO:0008203~cholesterol metabolic process,GO:0008340~determination of adult lifespan,GO:0018996~molting cycle, collagen and cuticulin-based cuticle,GO:0019915~lipid storage,GO:0030334~regulation of cell migration,GO:0040024~dauer larv…	IPR001128:Cytochrome P450,IPR002401:Cytochrome P450, E-class, group I,IPR017972:Cytochrome P450, conserved site,
mcm-4	DNA helicase(mcm-4)	Caenorhabditis elegans		GO:0000003~reproduction,GO:0002119~nematode larval development,GO:0006260~DNA replication,GO:0006270~DNA replication initiation,GO:0006997~nucleus organization,GO:0007399~nervous system development,GO:0008406~gonad development,GO:0009792~embryo development ending in birth or egg hatching,GO:0032508~DNA duplex unwinding,GO:0040011~locomotion,GO:0043652~engulfment of apoptotic cell,	IPR001208:Mini-chromosome maintenance, DNA-dependent ATPase,IPR003593:AAA+ ATPase domain,IPR004039:Rubredoxin-type fold,IPR008047:Mini-chromosome maintenance complex protein 4,IPR012340:Nucleic acid-binding, OB-fold,IPR018525:Mini-chromosome maintenance, conserved site,IPR027417:P-loop containing nucleoside triphosphate hydrolase,	cel03030:DNA replication,
mcm-7	DNA helicase(mcm-7)	Caenorhabditis elegans		GO:0000003~reproduction,GO:0006260~DNA replication,GO:0006270~DNA replication initiation,GO:0009792~embryo development ending in birth or egg hatching,GO:0010171~body morphogenesis,GO:0032508~DNA duplex unwinding,GO:0040011~locomotion,GO:0040035~hermaphrodite genitalia development,GO:0040039~inductive cell migration,GO:0072689~MCM complex assembly,	IPR001208:Mini-chromosome maintenance, DNA-dependent ATPase,IPR003593:AAA+ ATPase domain,IPR008050:DNA replication licensing factor Mcm7,IPR012340:Nucleic acid-binding, OB-fold,IPR018525:Mini-chromosome maintenance, conserved site,IPR027417:P-loop containing nucleoside triphosphate hydrolase,	cel03030:DNA replication,
dnj-7	DNaJ domain (prokaryotic heat shock protein)(dnj-7)	Caenorhabditis elegans	Posttranslational modification, protein turnover, chaperones,	GO:0006469~negative regulation of protein kinase activity,GO:0030968~endoplasmic reticulum unfolded protein response,	IPR001440:Tetratricopeptide TPR-1,IPR001623:DnaJ domain,IPR011990:Tetratricopeptide-like helical,IPR013026:Tetratricopeptide repeat-containing domain,IPR019734:Tetratricopeptide repeat,	cel04141:Protein processing in endoplasmic reticulum,
dop-5	DOPamine receptor(dop-5)	Caenorhabditis elegans		GO:0000003~reproduction,GO:0007165~signal transduction,GO:0007186~G-protein coupled receptor signaling pathway,GO:0007210~serotonin receptor signaling pathway,	IPR000276:G protein-coupled receptor, rhodopsin-like,IPR017452:GPCR, rhodopsin-like, 7TM,
dpf-7	Dipeptidyl Peptidase Four (IV) family(dpf-7)	Caenorhabditis elegans	Amino acid transport and metabolism,		IPR015943:WD40/YVTN repeat-like-containing domain,
ddr-1	Discoidin domain-containing receptor A(ddr-1)	Caenorhabditis elegans		GO:0006468~protein phosphorylation,GO:0007399~nervous system development,GO:0008045~motor neuron axon guidance,	IPR000421:Coagulation factor 5/8 C-terminal type domain,IPR000719:Protein kinase, catalytic domain,IPR001245:Serine-threonine/tyrosine-protein kinase catalytic domain,IPR008979:Galactose-binding domain-like,IPR011009:Protein kinase-like domain,
dnj-20	DnaJ homolog dnj-20(dnj-20)	Caenorhabditis elegans	Posttranslational modification, protein turnover, chaperones,	GO:0006457~protein folding,	IPR001623:DnaJ domain,IPR002939:Chaperone DnaJ, C-terminal,IPR008971:HSP40/DnaJ peptide-binding,IPR018253:DnaJ domain, conserved site,	cel04141:Protein processing in endoplasmic reticulum,
DAD-1	Dolichyl-diphosphooligosaccharide--protein glycosyltransferase subunit dad-1(dad-1)	Caenorhabditis elegans		GO:0000003~reproduction,GO:0002119~nematode larval development,GO:0006486~protein glycosylation,GO:0006898~receptor-mediated endocytosis,GO:0006915~apoptotic process,GO:0009792~embryo development ending in birth or egg hatching,GO:0040011~locomotion,GO:0043066~negative regulation of apoptotic process,GO:0048477~oogenesis,	IPR003038:DAD/Ost2,	cel00510:N-Glycan biosynthesis,cel01100:Metabolic pathways,cel04141:Protein processing in endoplasmic reticulum,
dpy-30	Dosage compensation protein dpy-30(dpy-30)	Caenorhabditis elegans		GO:0000003~reproduction,GO:0002119~nematode larval development,GO:0006348~chromatin silencing at telomere,GO:0009792~embryo development ending in birth or egg hatching,GO:0010171~body morphogenesis,GO:0040011~locomotion,GO:0040014~regulation of multicellular organism growth,GO:0040027~negative regulation of vulval development,GO:0042464~dosage compensation by hypoactivation of X chromosome,GO:004…	IPR007858:Dpy-30 motif,
bli-3	Dual oxidase 1(bli-3)	Caenorhabditis elegans	Signal transduction mechanisms / Cytoskeleton / Cell division and chromosome partitioning / General function prediction only,	GO:0002119~nematode larval development,GO:0006952~defense response,GO:0006979~response to oxidative stress,GO:0009792~embryo development ending in birth or egg hatching,GO:0010171~body morphogenesis,GO:0018149~peptide cross-linking,GO:0018996~molting cycle, collagen and cuticulin-based cuticle,GO:0040002~collagen and cuticulin-based cuticle development,GO:0040011~locomotion,GO:0040032~post-embryo…	IPR002048:EF-hand domain,IPR010255:Haem peroxidase,IPR011992:EF-hand-like domain,IPR013112:FAD-binding 8,IPR013121:Ferric reductase, NAD binding,IPR013130:Ferric reductase transmembrane component-like domain,IPR017927:Ferredoxin reductase-type FAD-binding domain,IPR017938:Riboflavin synthase-like beta-barrel,IPR019791:Haem peroxidase, animal, subgroup,
dli-1	Dynein Light Intermediate chain(dli-1)	Caenorhabditis elegans		GO:0000003~reproduction,GO:0006898~receptor-mediated endocytosis,GO:0006974~cellular response to DNA damage stimulus,GO:0007018~microtubule-based movement,GO:0008090~retrograde axonal transport,GO:0008152~metabolic process,GO:0008406~gonad development,GO:0009792~embryo development ending in birth or egg hatching,GO:0035046~pronuclear migration,GO:0040011~locomotion,GO:0040027~negative regulation …	IPR008467:Dynein 1 light intermediate chain,IPR022780:Dynein family light intermediate chain,IPR027417:P-loop containing nucleoside triphosphate hydrolase,	cel04145:Phagosome,
dlc-1	Dynein light chain 1, cytoplasmic(dlc-1)	Caenorhabditis elegans		GO:0000003~reproduction,GO:0002119~nematode larval development,GO:0006260~DNA replication,GO:0006898~receptor-mediated endocytosis,GO:0006915~apoptotic process,GO:0007017~microtubule-based process,GO:0008152~metabolic process,GO:0009792~embryo development ending in birth or egg hatching,GO:0010171~body morphogenesis,GO:0035046~pronuclear migration,GO:0040011~locomotion,GO:0040020~regulation of me…	IPR001372:Dynein light chain, type 1/2,IPR019763:Dynein light chain, type 1/2, conserved site,
emc-2	EMC Endoplasmic Membrane protein Complex (yeast EMC) homolog(emc-2)	Caenorhabditis elegans		GO:0000003~reproduction,GO:0006898~receptor-mediated endocytosis,GO:0006915~apoptotic process,GO:0032502~developmental process,GO:0040011~locomotion,	IPR011990:Tetratricopeptide-like helical,IPR013026:Tetratricopeptide repeat-containing domain,IPR019734:Tetratricopeptide repeat,
elt-6	Erythroid-Like Transcription factor family(elt-6)	Caenorhabditis elegans	Transcription,	GO:0006355~regulation of transcription, DNA-templated,GO:0006366~transcription from RNA polymerase II promoter,GO:0008340~determination of adult lifespan,GO:0009792~embryo development ending in birth or egg hatching,GO:0030154~cell differentiation,GO:0045944~positive regulation of transcription from RNA polymerase II promoter,GO:0071688~striated muscle myosin thick filament assembly,	IPR000679:Zinc finger, GATA-type,IPR013088:Zinc finger, NHR/GATA-type,
eif-1	Eukaryotic Initiation Factor(eif-1)	Caenorhabditis elegans		GO:0000003~reproduction,GO:0002119~nematode larval development,GO:0006412~translation,GO:0006413~translational initiation,GO:0006915~apoptotic process,GO:0008340~determination of adult lifespan,GO:0008406~gonad development,GO:0009792~embryo development ending in birth or egg hatching,GO:0010171~body morphogenesis,GO:0016477~cell migration,GO:0040011~locomotion,	IPR001950:Translation initiation factor SUI1,IPR005874:Eukaryotic translation initiation factor SUI1,	cel03013:RNA transport,
cap-2	F-actin-capping protein subunit beta(cap-2)	Caenorhabditis elegans		GO:0000003~reproduction,GO:0000578~embryonic axis specification,GO:0000902~cell morphogenesis,GO:0002119~nematode larval development,GO:0009792~embryo development ending in birth or egg hatching,GO:0010171~body morphogenesis,GO:0010591~regulation of lamellipodium assembly,GO:0030036~actin cytoskeleton organization,GO:0035046~pronuclear migration,GO:0040007~growth,GO:0040022~feminization of hermap…	IPR001698:WASH complex, F-actin capping protein, beta subunit,IPR019771:F-actin capping protein, beta subunit, conserved site,	cel04144:Endocytosis,
frm-10	FERM domain (protein4.1-ezrin-radixin-moesin) family(frm-10)	Caenorhabditis elegans		GO:0000003~reproduction,GO:0006898~receptor-mediated endocytosis,	IPR000299:FERM domain,IPR014352:FERM/acyl-CoA-binding protein, 3-helical bundle,IPR019748:FERM central domain,IPR019749:Band 4.1 domain,
frm-4	FERM domain (protein4.1-ezrin-radixin-moesin) family(frm-4)	Caenorhabditis elegans		GO:0031032~actomyosin structure organization,	IPR000299:FERM domain,IPR011993:Pleckstrin homology-like domain,IPR014352:FERM/acyl-CoA-binding protein, 3-helical bundle,IPR018979:FERM, N-terminal,IPR018980:FERM, C-terminal PH-like domain,IPR019748:FERM central domain,IPR019749:Band 4.1 domain,
flh-2	FLYWCH zinc finger transcription factor homolog(flh-2)	Caenorhabditis elegans		GO:0000003~reproduction,GO:0002119~nematode larval development,GO:0045892~negative regulation of transcription, DNA-templated,	IPR007588:Zinc finger, FLYWCH-type,
frl-1	FRL (Formin Related gene in Leukocytes) homolog(frl-1)	Caenorhabditis elegans		GO:0016043~cellular component organization,GO:0030036~actin cytoskeleton organization,	IPR010472:Diaphanous FH3,IPR010473:Diaphanous GTPase-binding,IPR014768:GTPase-binding/formin homology 3,IPR015425:Actin-binding FH2,IPR016024:Armadillo-type fold,
fox-1	Feminizing gene On X(fox-1)	Caenorhabditis elegans		GO:0000381~regulation of alternative mRNA splicing, via spliceosome,GO:0007399~nervous system development,GO:0007538~primary sex determination,GO:0007617~mating behavior,GO:0016071~mRNA metabolic process,GO:0018991~oviposition,GO:0042464~dosage compensation by hypoactivation of X chromosome,	IPR000504:RNA recognition motif domain,IPR012677:Nucleotide-binding, alpha-beta plait,
cya-1	G2/mitotic-specific cyclin-A1(cya-1)	Caenorhabditis elegans		GO:0007049~cell cycle,GO:0007067~mitotic nuclear division,GO:0009792~embryo development ending in birth or egg hatching,GO:0040035~hermaphrodite genitalia development,GO:0051301~cell division,GO:0051321~meiotic cell cycle,	IPR004367:Cyclin, C-terminal domain,IPR006671:Cyclin, N-terminal,IPR013763:Cyclin-like,
cyb-1	G2/mitotic-specific cyclin-B1(cyb-1)	Caenorhabditis elegans		GO:0000003~reproduction,GO:0001556~oocyte maturation,GO:0001934~positive regulation of protein phosphorylation,GO:0002119~nematode larval development,GO:0007049~cell cycle,GO:0007067~mitotic nuclear division,GO:0009792~embryo development ending in birth or egg hatching,GO:0045859~regulation of protein kinase activity,GO:0048477~oogenesis,GO:0051301~cell division,	IPR004367:Cyclin, C-terminal domain,IPR006671:Cyclin, N-terminal,IPR013763:Cyclin-like,	cel04068:FoxO signaling pathway,
gbb-1	GABA B receptor subunit(gbb-1)	Caenorhabditis elegans		GO:0007186~G-protein coupled receptor signaling pathway,	IPR001828:Extracellular ligand-binding receptor,IPR002455:GPCR, family 3, gamma-aminobutyric acid receptor, type B,IPR002456:GPCR, family 3, gamma-aminobutyric acid receptor, type B1,IPR017978:GPCR, family 3, C-terminal,	cel04080:Neuroactive ligand-receptor interaction,
glit-1	GLIoTactin (Drosophila neuroligin-like) homolog(glit-1)	Caenorhabditis elegans	Lipid metabolism,	GO:0000003~reproduction,GO:0009792~embryo development ending in birth or egg hatching,GO:0040018~positive regulation of multicellular organism growth,	IPR002018:Carboxylesterase, type B,IPR019819:Carboxylesterase type B, conserved site,
gly-6	GLYcosylation related(gly-6)	Caenorhabditis elegans	Cell envelope biogenesis, outer membrane,	GO:0006486~protein glycosylation,	IPR000772:Ricin B lectin domain,IPR001173:Glycosyl transferase, family 2,
gmeb-2	GMEB (Glucocorticoid Modulatory Element Binding protein) transcriptional regulator homolog(gmeb-2)	Caenorhabditis elegans		GO:0006357~regulation of transcription from RNA polymerase II promoter,	IPR000770:SAND domain,IPR010919:SAND domain-like,IPR024830:Glucocorticoid modulatory element-binding protein 1/2,
F22F7.7	Glutathione-specific gamma-glutamylcyclotransferase(F22F7.7)	Caenorhabditis elegans		GO:0006751~glutathione catabolic process,	IPR006840:ChaC-like protein,IPR013024:Butirosin biosynthesis, BtrG-like,
gpb-2	Guanine nucleotide-binding protein subunit beta-2(gpb-2)	Caenorhabditis elegans		GO:0007165~signal transduction,GO:0007212~dopamine receptor signaling pathway,GO:0007213~G-protein coupled acetylcholine receptor signaling pathway,GO:0007631~feeding behavior,GO:0008277~regulation of G-protein coupled receptor protein signaling pathway,GO:0030163~protein catabolic process,GO:0032094~response to food,GO:0040007~growth,GO:0040012~regulation of locomotion,GO:0043051~regulation of p…	IPR001632:G-protein, beta subunit,IPR001680:WD40 repeat,IPR015943:WD40/YVTN repeat-like-containing domain,IPR016346:Guanine nucleotide-binding protein, beta subunit,IPR017986:WD40-repeat-containing domain,IPR019775:WD40 repeat, conserved site,IPR020472:G-protein beta WD-40 repeat,
hmit-1.2	H(+) MyoInositol coTransporter(hmit-1.2)	Caenorhabditis elegans		GO:0006810~transport,GO:0015992~proton transport,GO:0035428~hexose transmembrane transport,GO:0046323~glucose import,GO:0055085~transmembrane transport,GO:1904659~glucose transmembrane transport,	IPR003663:Sugar/inositol transporter,IPR005828:General substrate transporter,IPR005829:Sugar transporter, conserved site,IPR020846:Major facilitator superfamily domain,
hex-5	HEXosaminidase(hex-5)	Caenorhabditis elegans		GO:0005975~carbohydrate metabolic process,	IPR013781:Glycoside hydrolase, catalytic domain,IPR015883:Glycoside hydrolase family 20, catalytic core,IPR017853:Glycoside hydrolase, superfamily,	cel00511:Other glycan degradation,
hmg-1.1	HMG(hmg-1.1)	Caenorhabditis elegans			IPR009071:High mobility group (HMG) box domain,
hsp-4	Heat Shock Protein(hsp-4)	Caenorhabditis elegans		GO:0000003~reproduction,GO:0002119~nematode larval development,GO:0006915~apoptotic process,GO:0009792~embryo development ending in birth or egg hatching,GO:0019915~lipid storage,GO:0030968~endoplasmic reticulum unfolded protein response,	IPR013126:Heat shock protein 70 family,IPR018181:Heat shock protein 70, conserved site,
hlh-10	Helix Loop Helix(hlh-10)	Caenorhabditis elegans			IPR011598:Myc-type, basic helix-loop-helix (bHLH) domain,
hrg-4	Heme transporter hrg-4(hrg-4)	Caenorhabditis elegans		GO:0006810~transport,GO:0015886~heme transport,	IPR026218:Heme transporter HRG,
bus-17	Hexosyltransferase(bus-17)	Caenorhabditis elegans		GO:0006486~protein glycosylation,GO:0040018~positive regulation of multicellular organism growth,	IPR002659:Glycosyl transferase, family 31,
lsy-12	Histone acetyltransferase(lsy-12)	Caenorhabditis elegans		GO:0000003~reproduction,GO:0006355~regulation of transcription, DNA-templated,GO:0006898~receptor-mediated endocytosis,GO:0008152~metabolic process,GO:0016573~histone acetylation,GO:0040011~locomotion,GO:0040018~positive regulation of multicellular organism growth,GO:0040026~positive regulation of vulval development,GO:0040035~hermaphrodite genitalia development,	IPR002717:MOZ/SAS-like protein,IPR016181:Acyl-CoA N-acyltransferase,
ceh-20	Homeobox protein ceh-20(ceh-20)	Caenorhabditis elegans		GO:0002119~nematode larval development,GO:0006351~transcription, DNA-templated,GO:0006355~regulation of transcription, DNA-templated,GO:0006898~receptor-mediated endocytosis,GO:0007498~mesoderm development,GO:0007501~mesodermal cell fate specification,GO:0009786~regulation of asymmetric cell division,GO:0009792~embryo development ending in birth or egg hatching,GO:0009952~anterior/posterior patte…	IPR001356:Homeodomain,IPR005542:PBX,IPR009057:Homeodomain-like,IPR017970:Homeobox, conserved site,
ceh-32	Homeobox protein ceh-32(ceh-32)	Caenorhabditis elegans		GO:0002119~nematode larval development,GO:0006355~regulation of transcription, DNA-templated,GO:0007275~multicellular organism development,GO:0009792~embryo development ending in birth or egg hatching,GO:0009886~post-embryonic morphogenesis,GO:0010171~body morphogenesis,GO:0040011~locomotion,	IPR001356:Homeodomain,IPR009057:Homeodomain-like,
lin-39	Homeobox protein lin-39(lin-39)	Caenorhabditis elegans		GO:0006355~regulation of transcription, DNA-templated,GO:0007275~multicellular organism development,GO:0007411~axon guidance,GO:0009952~anterior/posterior pattern specification,GO:0016477~cell migration,GO:0018991~oviposition,GO:0034607~turning behavior involved in mating,GO:0040011~locomotion,GO:0040026~positive regulation of vulval development,GO:0040027~negative regulation of vulval developmen…	IPR001356:Homeodomain,IPR001827:Homeobox protein, antennapedia type, conserved site,IPR009057:Homeodomain-like,IPR017970:Homeobox, conserved site,IPR017995:Homeobox protein, antennapedia type,IPR020479:Homeodomain, metazoa,
hbl-1	HunchBack Like (fly gap gene related)(hbl-1)	Caenorhabditis elegans		GO:0000003~reproduction,GO:0000122~negative regulation of transcription from RNA polymerase II promoter,GO:0002119~nematode larval development,GO:0006351~transcription, DNA-templated,GO:0006357~regulation of transcription from RNA polymerase II promoter,GO:0007275~multicellular organism development,GO:0009792~embryo development ending in birth or egg hatching,GO:0010171~body morphogenesis,GO:0018…	IPR007087:Zinc finger, C2H2,IPR013087:Zinc finger C2H2-type/integrase DNA-binding domain,IPR015880:Zinc finger, C2H2-like,
igeg-2	IG (immunoglobulin), EGF and transmmembrane domain(igeg-2)	Caenorhabditis elegans			IPR000742:Epidermal growth factor-like domain,IPR007110:Immunoglobulin-like domain,IPR013032:EGF-like, conserved site,IPR013783:Immunoglobulin-like fold,
inx-7	Innexin(inx-7)	Caenorhabditis elegans		GO:0006810~transport,GO:0006811~ion transport,GO:0055085~transmembrane transport,	IPR000990:Innexin,
unc-7	Innexin(unc-7)	Caenorhabditis elegans		GO:0006810~transport,GO:0006811~ion transport,GO:0016264~gap junction assembly,GO:0018991~oviposition,GO:0030163~protein catabolic process,GO:0034220~ion transmembrane transport,GO:0040011~locomotion,GO:0043051~regulation of pharyngeal pumping,GO:0072347~response to anesthetic,	IPR000990:Innexin,
pat-2	Integrin alpha pat-2(pat-2)	Caenorhabditis elegans		GO:0000003~reproduction,GO:0002119~nematode larval development,GO:0006898~receptor-mediated endocytosis,GO:0007155~cell adhesion,GO:0007229~integrin-mediated signaling pathway,GO:0009792~embryo development ending in birth or egg hatching,GO:0018991~oviposition,GO:0030163~protein catabolic process,GO:0032940~secretion by cell,GO:0040011~locomotion,GO:0040017~positive regulation of locomotion,GO:00…	IPR000413:Integrin alpha chain,IPR013517:FG-GAP repeat,IPR013519:Integrin alpha beta-propellor,IPR013649:Integrin alpha-2,IPR018184:Integrin alpha chain, C-terminal cytoplasmic region, conserved site,
ipla-2	Intracelllar PhosphoLipase A family(ipla-2)	Caenorhabditis elegans	General function prediction only,	GO:0006629~lipid metabolic process,GO:0008152~metabolic process,GO:0042594~response to starvation,GO:0044258~intestinal lipid catabolic process,	IPR002110:Ankyrin repeat,IPR002641:Patatin/Phospholipase A2-related,IPR016035:Acyl transferase/acyl hydrolase/lysophospholipase,IPR020683:Ankyrin repeat-containing domain,	cel00564:Glycerophospholipid metabolism,cel00565:Ether lipid metabolism,cel00590:Arachidonic acid metabolism,cel00591:Linoleic acid metabolism,cel00592:alpha-Linolenic acid metabolism,cel01100:Metabolic pathways,
kcc-1	K+/Cl-Cotransporter(kcc-1)	Caenorhabditis elegans		GO:0006810~transport,GO:0006811~ion transport,GO:0006813~potassium ion transport,GO:0006821~chloride transport,GO:0007268~chemical synaptic transmission,GO:0009792~embryo development ending in birth or egg hatching,GO:0040011~locomotion,GO:0055085~transmembrane transport,GO:0071805~potassium ion transmembrane transport,GO:1902476~chloride transmembrane transport,	IPR004841:Amino acid permease domain,IPR018491:K/Cl co-transporter, type 1/type 3,
ketn-1	KETtiN (Drosophila actin-binding) homolog(ketn-1)	Caenorhabditis elegans			IPR003598:Immunoglobulin subtype 2,IPR003599:Immunoglobulin subtype,IPR007110:Immunoglobulin-like domain,IPR010939:Protein of unknown function DUF1136,IPR013098:Immunoglobulin I-set,IPR013783:Immunoglobulin-like fold,
kxd-1	KXDl (KxDL) motif containing homolog(kxd-1)	Caenorhabditis elegans		GO:0009792~embryo development ending in birth or egg hatching,	IPR019371:Uncharacterised domain KxDL,
klc-2	Kinesin light chain(klc-2)	Caenorhabditis elegans		GO:0002119~nematode larval development,GO:0008152~metabolic process,GO:0009792~embryo development ending in birth or egg hatching,GO:0040011~locomotion,GO:0040038~polar body extrusion after meiotic divisions,GO:0048489~synaptic vesicle transport,GO:0048675~axon extension,GO:0051295~establishment of meiotic spindle localization,	IPR002151:Kinesin light chain,IPR011990:Tetratricopeptide-like helical,IPR013026:Tetratricopeptide repeat-containing domain,IPR015792:Kinesin light chain repeat,IPR019734:Tetratricopeptide repeat,
klp-4	Kinesin-like protein(klp-4)	Caenorhabditis elegans		GO:0007018~microtubule-based movement,GO:0008152~metabolic process,GO:0030705~cytoskeleton-dependent intracellular transport,	IPR000253:Forkhead-associated (FHA) domain,IPR001752:Kinesin, motor domain,IPR008984:SMAD/FHA domain,IPR019821:Kinesin, motor region, conserved site,IPR022140:Kinesin protein 1B,IPR022164:Kinesin-like,IPR027417:P-loop containing nucleoside triphosphate hydrolase,
larp-5	LARP (RNA binding La related protein) homolog(larp-5)	Caenorhabditis elegans			IPR006630:RNA-binding protein Lupus La,IPR011991:Winged helix-turn-helix DNA-binding domain,
R05D3.2	LIMR family protein R05D3.2(R05D3.2)	Caenorhabditis elegans			IPR006876:LMBR1-like membrane protein,IPR008075:Lipocalin-1 receptor,
lntl-1	LIN-24 (Twenty-four) Like(lntl-1)	Caenorhabditis elegans			IPR004991:Clostridium epsilon toxin ETX/Bacillus mosquitocidal toxin MTX2,IPR023307:Aerolysin-like toxin, beta complex domain,
Lys-1	LYSozyme(lys-1)	Caenorhabditis elegans		GO:0005975~carbohydrate metabolic process,GO:0045087~innate immune response,GO:0050829~defense response to Gram-negative bacterium,GO:0050830~defense response to Gram-positive bacterium,	IPR013781:Glycoside hydrolase, catalytic domain,IPR017853:Glycoside hydrolase, superfamily,
epi-1	Laminin-like protein epi-1(epi-1)	Caenorhabditis elegans	Function unknown,	GO:0000003~reproduction,GO:0001764~neuron migration,GO:0002119~nematode larval development,GO:0006898~receptor-mediated endocytosis,GO:0006915~apoptotic process,GO:0007155~cell adhesion,GO:0007414~axonal defasciculation,GO:0008406~gonad development,GO:0009408~response to heat,GO:0009790~embryo development,GO:0009792~embryo development ending in birth or egg hatching,GO:0010171~body morphogenesis,…	IPR000034:Laminin B type IV,IPR000742:Epidermal growth factor-like domain,IPR001791:Laminin G domain,IPR002049:EGF-like, laminin,IPR008211:Laminin, N-terminal,IPR008979:Galactose-binding domain-like,IPR010307:Laminin II,IPR013032:EGF-like, conserved site,IPR013320:Concanavalin A-like lectin/glucanase, subgroup,
lst-1	Lateral Signaling Target(lst-1)	Caenorhabditis elegans		GO:0009792~embryo development ending in birth or egg hatching,
lat-1	Latrophilin-like protein 1(lat-1)	Caenorhabditis elegans		GO:0007165~signal transduction,GO:0007166~cell surface receptor signaling pathway,GO:0007186~G-protein coupled receptor signaling pathway,GO:0009792~embryo development ending in birth or egg hatching,GO:0009952~anterior/posterior pattern specification,GO:0019953~sexual reproduction,GO:0030421~defecation,GO:0043050~pharyngeal pumping,GO:0097264~self proteolysis,	IPR000203:GPS domain,IPR000832:GPCR, family 2, secretin-like,IPR000922:D-galactoside/L-rhamnose binding SUEL lectin domain,IPR001879:GPCR, family 2, extracellular hormone receptor domain,IPR017981:GPCR, family 2-like,
K11G12.6	Lipase maturation factor(K11G12.6)	Caenorhabditis elegans		GO:0051604~protein maturation,	IPR009613:Lipase maturation factor,
maco-1	MACOilin homolog(maco-1)	Caenorhabditis elegans		GO:0006935~chemotaxis,GO:0023041~neuronal signal transduction,GO:0040011~locomotion,GO:0043052~thermotaxis,	IPR019130:Macoilin,
mkk-4	MAP kinase kinase mkk-4(mkk-4)	Caenorhabditis elegans		GO:0000187~activation of MAPK activity,GO:0006468~protein phosphorylation,GO:0006952~defense response,GO:0016310~phosphorylation,GO:0031103~axon regeneration,GO:0050807~regulation of synapse organization,GO:1903616~MAPK cascade involved in axon regeneration,	IPR000719:Protein kinase, catalytic domain,IPR008271:Serine/threonine-protein kinase, active site,IPR011009:Protein kinase-like domain,IPR017441:Protein kinase, ATP binding site,	cel04010:MAPK signaling pathway,cel04012:ErbB signaling pathway,
mop-25.2	MO25-like protein 2(mop-25.2)	Caenorhabditis elegans		GO:0009792~embryo development ending in birth or egg hatching,GO:0040011~locomotion,GO:0040018~positive regulation of multicellular organism growth,GO:0055059~asymmetric neuroblast division,	IPR011989:Armadillo-like helical,IPR013878:Mo25-like,IPR016024:Armadillo-type fold,
mep-1	MOG interacting and ectopic P-granules protein 1(mep-1)	Caenorhabditis elegans		GO:0000003~reproduction,GO:0002119~nematode larval development,GO:0006915~apoptotic process,GO:0007275~multicellular organism development,GO:0007506~gonadal mesoderm development,GO:0007548~sex differentiation,GO:0008340~determination of adult lifespan,GO:0008406~gonad development,GO:0010468~regulation of gene expression,GO:0030154~cell differentiation,GO:0040025~vulval development,GO:0040027~nega…	IPR007087:Zinc finger, C2H2,IPR015880:Zinc finger, C2H2-like,
gex-3	Membrane-associated protein gex-3(gex-3)	Caenorhabditis elegans		GO:0000003~reproduction,GO:0002119~nematode larval development,GO:0006898~receptor-mediated endocytosis,GO:0007015~actin filament organization,GO:0007275~multicellular organism development,GO:0007411~axon guidance,GO:0009792~embryo development ending in birth or egg hatching,GO:0010171~body morphogenesis,GO:0010172~embryonic body morphogenesis,GO:0016477~cell migration,GO:0018991~oviposition,GO:0…	IPR019137:Nck-associated protein 1,
pmk-2	Mitogen-activated protein kinase(pmk-2)	Caenorhabditis elegans		GO:0000003~reproduction,GO:0000165~MAPK cascade,GO:0002119~nematode larval development,GO:0006468~protein phosphorylation,GO:0006970~response to osmotic stress,GO:0009792~embryo development ending in birth or egg hatching,GO:0016310~phosphorylation,GO:0035556~intracellular signal transduction,GO:0040035~hermaphrodite genitalia development,	IPR000719:Protein kinase, catalytic domain,IPR003527:Mitogen-activated protein (MAP) kinase, conserved site,IPR008352:Mitogen-activated protein (MAP) kinase, p38,IPR011009:Protein kinase-like domain,IPR017441:Protein kinase, ATP binding site,	cel04010:MAPK signaling pathway,cel04068:FoxO signaling pathway,
mix-1	Mitotic chromosome and X-chromosome-associated protein mix-1(mix-1)	Caenorhabditis elegans	Cell division and chromosome partitioning,	GO:0000070~mitotic sister chromatid segregation,GO:0002119~nematode larval development,GO:0007049~cell cycle,GO:0007067~mitotic nuclear division,GO:0007076~mitotic chromosome condensation,GO:0009792~embryo development ending in birth or egg hatching,GO:0030261~chromosome condensation,GO:0040039~inductive cell migration,GO:0042464~dosage compensation by hypoactivation of X chromosome,GO:0051276~ch…	IPR003395:RecF/RecN/SMC,IPR010935:SMCs flexible hinge,IPR024704:Structural maintenance of chromosomes protein,IPR027120:Structural maintenance of chromosomes Smc2,IPR027417:P-loop containing nucleoside triphosphate hydrolase,
egl-15	Myoblast growth factor receptor egl-15(egl-15)	Caenorhabditis elegans		GO:0000003~reproduction,GO:0002119~nematode larval development,GO:0006468~protein phosphorylation,GO:0006898~receptor-mediated endocytosis,GO:0007517~muscle organ development,GO:0008543~fibroblast growth factor receptor signaling pathway,GO:0009792~embryo development ending in birth or egg hatching,GO:0016310~phosphorylation,GO:0016477~cell migration,GO:0018108~peptidyl-tyrosine phosphorylation,G…	IPR000719:Protein kinase, catalytic domain,IPR001245:Serine-threonine/tyrosine-protein kinase catalytic domain,IPR003598:Immunoglobulin subtype 2,IPR003599:Immunoglobulin subtype,IPR007110:Immunoglobulin-like domain,IPR008266:Tyrosine-protein kinase, active site,IPR011009:Protein kinase-like domain,IPR013098:Immunoglobulin I-set,IPR013783:Immunoglobulin-like fold,IPR017441:Protein kinase, ATP bin…
dct-1	NIP3 homolog(dct-1)	Caenorhabditis elegans		GO:0000422~mitophagy,GO:0006914~autophagy,GO:0006915~apoptotic process,GO:0008340~determination of adult lifespan,GO:0043065~positive regulation of apoptotic process,GO:0051726~regulation of cell cycle,GO:0097345~mitochondrial outer membrane permeabilization,GO:2001272~positive regulation of cysteine-type endopeptidase activity involved in execution phase of apoptosis,	IPR010548:BNIP3,
nkcc-1	Na-K-Cl Cotransporter homolog(nkcc-1)	Caenorhabditis elegans		GO:0006810~transport,GO:0006811~ion transport,GO:0006821~chloride transport,GO:0055085~transmembrane transport,GO:1902476~chloride transmembrane transport,	IPR004841:Amino acid permease domain,IPR004842:Na/K/Cl co-transporter superfamily,IPR018491:K/Cl co-transporter, type 1/type 3,
nos-3	NanOS related(nos-3)	Caenorhabditis elegans		GO:0000003~reproduction,GO:0040022~feminization of hermaphroditic germ-line,GO:0045836~positive regulation of meiotic nuclear division,	IPR024161:Zinc finger, nanos-type,
nep-1	Neprilysin-1(nep-1)	Caenorhabditis elegans	Posttranslational modification, protein turnover, chaperones,	GO:0000003~reproduction,GO:0006508~proteolysis,	IPR000718:Peptidase M13,IPR008753:Peptidase M13, N-terminal domain,IPR018497:Peptidase M13, C-terminal domain,IPR024079:Metallopeptidase, catalytic domain,
unc-6	Netrin unc-6(unc-6)	Caenorhabditis elegans		GO:0007411~axon guidance,GO:0008045~motor neuron axon guidance,GO:0008078~mesodermal cell migration,GO:0016358~dendrite development,GO:0030163~protein catabolic process,GO:0030334~regulation of cell migration,GO:0031175~neuron projection development,GO:0033563~dorsal/ventral axon guidance,GO:0035262~gonad morphogenesis,GO:0038007~netrin-activated signaling pathway,GO:0040011~locomotion,GO:0040017…	IPR001134:Netrin domain,IPR002049:EGF-like, laminin,IPR008211:Laminin, N-terminal,IPR008993:Tissue inhibitor of metalloproteinases-like, OB-fold,IPR013032:EGF-like, conserved site,IPR018933:Netrin module, non-TIMP type,
npr-21	NeuroPeptide Receptor family(npr-21)	Caenorhabditis elegans		GO:0007186~G-protein coupled receptor signaling pathway,	IPR000276:G protein-coupled receptor, rhodopsin-like,IPR017452:GPCR, rhodopsin-like, 7TM,
nlp-8	Neuropeptide-Like Protein(nlp-8)	Caenorhabditis elegans		GO:0007218~neuropeptide signaling pathway,
nmy-2	Non-muscle MYosin(nmy-2)	Caenorhabditis elegans		GO:0000003~reproduction,GO:0000281~mitotic cytokinesis,GO:0002119~nematode larval development,GO:0006898~receptor-mediated endocytosis,GO:0006915~apoptotic process,GO:0007413~axonal fasciculation,GO:0008152~metabolic process,GO:0009792~embryo development ending in birth or egg hatching,GO:0009949~polarity specification of anterior/posterior axis,GO:0016476~regulation of embryonic cell shape,GO:00…	IPR000048:IQ motif, EF-hand binding site,IPR001609:Myosin head, motor domain,IPR002928:Myosin tail,IPR027401:Myosin-like IQ motif-containing domain,IPR027417:P-loop containing nucleoside triphosphate hydrolase,
nhr-204	Nuclear Hormone Receptor family(nhr-204)	Caenorhabditis elegans		GO:0006351~transcription, DNA-templated,GO:0006355~regulation of transcription, DNA-templated,GO:0043401~steroid hormone mediated signaling pathway,	IPR000536:Nuclear hormone receptor, ligand-binding, core,IPR001628:Zinc finger, nuclear hormone receptor-type,IPR013088:Zinc finger, NHR/GATA-type,
nhr-41	Nuclear Hormone Receptor family(nhr-41)	Caenorhabditis elegans		GO:0006351~transcription, DNA-templated,GO:0006355~regulation of transcription, DNA-templated,GO:0019915~lipid storage,GO:0043401~steroid hormone mediated signaling pathway,	IPR000536:Nuclear hormone receptor, ligand-binding, core,IPR001628:Zinc finger, nuclear hormone receptor-type,IPR013088:Zinc finger, NHR/GATA-type,
nhr-46	Nuclear Hormone Receptor family(nhr-46)	Caenorhabditis elegans		GO:0006351~transcription, DNA-templated,GO:0006355~regulation of transcription, DNA-templated,GO:0043401~steroid hormone mediated signaling pathway,	IPR000536:Nuclear hormone receptor, ligand-binding, core,IPR001628:Zinc finger, nuclear hormone receptor-type,IPR001723:Steroid hormone receptor,IPR013088:Zinc finger, NHR/GATA-type,
nhr-61	Nuclear Hormone Receptor family(nhr-61)	Caenorhabditis elegans		GO:0002119~nematode larval development,GO:0006351~transcription, DNA-templated,GO:0006355~regulation of transcription, DNA-templated,GO:0008406~gonad development,GO:0009792~embryo development ending in birth or egg hatching,GO:0040018~positive regulation of multicellular organism growth,GO:0043401~steroid hormone mediated signaling pathway,	IPR000536:Nuclear hormone receptor, ligand-binding, core,IPR001628:Zinc finger, nuclear hormone receptor-type,IPR002999:Tudor domain,IPR013088:Zinc finger, NHR/GATA-type,
nhr-68	Nuclear Hormone Receptor family(nhr-68)	Caenorhabditis elegans		GO:0006351~transcription, DNA-templated,GO:0006355~regulation of transcription, DNA-templated,GO:0019915~lipid storage,GO:0043401~steroid hormone mediated signaling pathway,	IPR000536:Nuclear hormone receptor, ligand-binding, core,IPR001628:Zinc finger, nuclear hormone receptor-type,IPR013088:Zinc finger, NHR/GATA-type,
anc-1	Nuclear anchorage protein 1(anc-1)	Caenorhabditis elegans		GO:0002119~nematode larval development,GO:0006997~nucleus organization,GO:0007010~cytoskeleton organization,GO:0009792~embryo development ending in birth or egg hatching,GO:0018996~molting cycle, collagen and cuticulin-based cuticle,GO:0035046~pronuclear migration,GO:0051179~localization,GO:0051647~nucleus localization,	IPR001589:Actinin-type, actin-binding, conserved site,IPR001715:Calponin homology domain,IPR003103:BAG domain,IPR012315:Klarsicht/ANC-1/syne-1 homology,
daf-12	Nuclear hormone receptor family member daf-12(daf-12)	Caenorhabditis elegans		GO:0002119~nematode larval development,GO:0006351~transcription, DNA-templated,GO:0006355~regulation of transcription, DNA-templated,GO:0006935~chemotaxis,GO:0007275~multicellular organism development,GO:0008340~determination of adult lifespan,GO:0009593~detection of chemical stimulus,GO:0010035~response to inorganic substance,GO:0019915~lipid storage,GO:0030522~intracellular receptor signaling p…	IPR000536:Nuclear hormone receptor, ligand-binding, core,IPR001628:Zinc finger, nuclear hormone receptor-type,IPR013088:Zinc finger, NHR/GATA-type,
nhr-23	Nuclear hormone receptor family member nhr-23(nhr-23)	Caenorhabditis elegans		GO:0000003~reproduction,GO:0002119~nematode larval development,GO:0006351~transcription, DNA-templated,GO:0006355~regulation of transcription, DNA-templated,GO:0006952~defense response,GO:0008406~gonad development,GO:0009792~embryo development ending in birth or egg hatching,GO:0010171~body morphogenesis,GO:0018991~oviposition,GO:0018996~molting cycle, collagen and cuticulin-based cuticle,GO:0040…	IPR000536:Nuclear hormone receptor, ligand-binding, core,IPR001628:Zinc finger, nuclear hormone receptor-type,IPR001723:Steroid hormone receptor,IPR013088:Zinc finger, NHR/GATA-type,
nhr-91	Nuclear hormone receptor family member nhr-91(nhr-91)	Caenorhabditis elegans		GO:0006351~transcription, DNA-templated,GO:0006355~regulation of transcription, DNA-templated,GO:0009792~embryo development ending in birth or egg hatching,GO:0019915~lipid storage,GO:0040026~positive regulation of vulval development,GO:0043401~steroid hormone mediated signaling pathway,	IPR000536:Nuclear hormone receptor, ligand-binding, core,IPR001628:Zinc finger, nuclear hormone receptor-type,IPR001723:Steroid hormone receptor,IPR013088:Zinc finger, NHR/GATA-type,
oac-14	O-ACyltransferase homolog(oac-14)	Caenorhabditis elegans		GO:0008152~metabolic process,	IPR002656:Acyltransferase 3,IPR006621:Nose resistant-to-fluoxetine protein, N-terminal,
oac-46	O-ACyltransferase homolog(oac-46)	Caenorhabditis elegans		GO:0008152~metabolic process,GO:0018991~oviposition,GO:0040011~locomotion,GO:0040035~hermaphrodite genitalia development,	IPR002656:Acyltransferase 3,
ceh-48	One cut domain family member(ceh-48)	Caenorhabditis elegans		GO:0006351~transcription, DNA-templated,GO:0006355~regulation of transcription, DNA-templated,GO:0006366~transcription from RNA polymerase II promoter,GO:0030154~cell differentiation,GO:0045944~positive regulation of transcription from RNA polymerase II promoter,GO:0048731~system development,	IPR001356:Homeodomain,IPR003350:Homeodomain protein CUT,IPR009057:Homeodomain-like,IPR010982:Lambda repressor-like, DNA-binding domain,
osm-8	Osmotic avoidance abnormal protein 8(osm-8)	Caenorhabditis elegans		GO:0006970~response to osmotic stress,GO:0009792~embryo development ending in birth or egg hatching,
peli-1	PELI1 and PELI2 related(peli-1)	Caenorhabditis elegans		GO:0008063~Toll signaling pathway,	IPR006800:Pellino family,
ppk-1	PIP Kinase(ppk-1)	Caenorhabditis elegans		GO:0000003~reproduction,GO:0002119~nematode larval development,GO:0006915~apoptotic process,GO:0008105~asymmetric protein localization,GO:0009792~embryo development ending in birth or egg hatching,GO:0016310~phosphorylation,GO:0032880~regulation of protein localization,GO:0032888~regulation of mitotic spindle elongation,GO:0040011~locomotion,GO:0046488~phosphatidylinositol metabolic process,GO:00…	IPR002498:Phosphatidylinositol-4-phosphate 5-kinase, core,IPR023610:Phosphatidylinositol-4-phosphate 5-kinase,IPR027483:Phosphatidylinositol-4-phosphate 5-kinase, C-terminal,IPR027484:Phosphatidylinositol-4-phosphate 5-kinase, N-terminal domain,	cel00562:Inositol phosphate metabolism,cel01100:Metabolic pathways,cel04070:Phosphatidylinositol signaling system,cel04144:Endocytosis,
plst-1	PLaSTin (actin bundling protein) homolog(plst-1)	Caenorhabditis elegans		GO:0009792~embryo development ending in birth or egg hatching,GO:0051017~actin filament bundle assembly,GO:0051639~actin filament network formation,GO:0051764~actin crosslink formation,	IPR001589:Actinin-type, actin-binding, conserved site,IPR001715:Calponin homology domain,
ptr-4	PaTched Related family(ptr-4)	Caenorhabditis elegans		GO:0000003~reproduction,GO:0002119~nematode larval development,GO:0006897~endocytosis,GO:0009792~embryo development ending in birth or egg hatching,GO:0010171~body morphogenesis,GO:0018996~molting cycle, collagen and cuticulin-based cuticle,GO:0040011~locomotion,GO:0043652~engulfment of apoptotic cell,GO:0045138~nematode male tail tip morphogenesis,	IPR000731:Sterol-sensing domain,IPR003392:Patched,
dhhc-8	Palmitoyltransferase(dhhc-8)	Caenorhabditis elegans	General function prediction only,	GO:0008152~metabolic process,GO:0008340~determination of adult lifespan,	IPR001594:Zinc finger, DHHC-type, palmitoyltransferase,
pat-6	Paralyzed arrest at two-fold protein 6(pat-6)	Caenorhabditis elegans		GO:0000003~reproduction,GO:0002119~nematode larval development,GO:0007155~cell adhesion,GO:0008340~determination of adult lifespan,GO:0009792~embryo development ending in birth or egg hatching,GO:0030163~protein catabolic process,GO:0031532~actin cytoskeleton reorganization,GO:0040011~locomotion,GO:0061199~striated muscle contraction involved in embryonic body morphogenesis,GO:0071688~striated mu…	IPR001715:Calponin homology domain,
pes-4	Patterned Expression Site(pes-4)	Caenorhabditis elegans			IPR004087:K Homology domain,IPR004088:K Homology domain, type 1,
prx-3	PeRoXisome assembly factor(prx-3)	Caenorhabditis elegans		GO:0007031~peroxisome organization,	IPR006966:Peroxin-3,	cel04146:Peroxisome,
pmp-3	Peroxisomal Membrane Protein related(pmp-3)	Caenorhabditis elegans		GO:0006810~transport,GO:0008152~metabolic process,GO:0055085~transmembrane transport,	IPR003439:ABC transporter-like,IPR003593:AAA+ ATPase domain,IPR011527:ABC transporter, transmembrane domain, type 1,IPR017871:ABC transporter, conserved site,IPR027417:P-loop containing nucleoside triphosphate hydrolase,
unc-11	Phosphatidylinositol-binding clathrin assembly protein unc-11(unc-11)	Caenorhabditis elegans		GO:0000003~reproduction,GO:0006511~ubiquitin-dependent protein catabolic process,GO:0006897~endocytosis,GO:0006898~receptor-mediated endocytosis,GO:0009791~post-embryonic development,GO:0009792~embryo development ending in birth or egg hatching,GO:0010940~positive regulation of necrotic cell death,GO:0040011~locomotion,GO:0043050~pharyngeal pumping,GO:0048268~clathrin coat assembly,GO:0048488~syn…	IPR008942:ENTH/VHS,IPR011417:AP180 N-terminal homology (ANTH) domain,IPR013809:Epsin-like, N-terminal,IPR014712:Clathrin adaptor, phosphoinositide-binding, GAT-like,
plc-3	Phosphoinositide phospholipase C(plc-3)	Caenorhabditis elegans		GO:0000003~reproduction,GO:0006629~lipid metabolic process,GO:0006898~receptor-mediated endocytosis,GO:0006915~apoptotic process,GO:0007165~signal transduction,GO:0009395~phospholipid catabolic process,GO:0016042~lipid catabolic process,GO:0030431~sleep,GO:0030728~ovulation,GO:0035556~intracellular signal transduction,	IPR000008:C2 calcium-dependent membrane targeting,IPR000909:Phospholipase C, phosphatidylinositol-specific , X domain,IPR000980:SH2 domain,IPR001192:Phosphoinositide phospholipase C,IPR001452:Src homology-3 domain,IPR001711:Phospholipase C, phosphatidylinositol-specific, Y domain,IPR001849:Pleckstrin homology domain,IPR011993:Pleckstrin homology-like domain,IPR016279:Phosphatidylinositol-4, 5-bis…	cel00562:Inositol phosphate metabolism,cel01100:Metabolic pathways,cel04012:ErbB signaling pathway,cel04020:Calcium signaling pathway,cel04070:Phosphatidylinositol signaling system,
tat-5	Phospholipid-transporting ATPase(tat-5)	Caenorhabditis elegans		GO:0000003~reproduction,GO:0006890~retrograde vesicle-mediated transport, Golgi to ER,GO:0006897~endocytosis,GO:0006915~apoptotic process,GO:0008152~metabolic process,GO:0009792~embryo development ending in birth or egg hatching,GO:0015914~phospholipid transport,GO:0040011~locomotion,GO:0040035~hermaphrodite genitalia development,GO:0045332~phospholipid translocation,GO:0051729~germline cell cycl…	IPR001757:Cation-transporting P-type ATPase,IPR006539:Phospholipid-transporting P-type ATPase, subfamily IV,IPR008250:P-type ATPase, A domain,IPR018303:P-type ATPase, phosphorylation site,IPR023214:HAD-like domain,IPR023299:P-type ATPase, cytoplasmic domain N,
gly-5	Polypeptide N-acetylgalactosaminyltransferase 5(gly-5)	Caenorhabditis elegans	Cell envelope biogenesis, outer membrane,	GO:0006486~protein glycosylation,GO:0009792~embryo development ending in birth or egg hatching,GO:0018243~protein O-linked glycosylation via threonine,	IPR000772:Ricin B lectin domain,IPR001173:Glycosyl transferase, family 2,	cel00512:Mucin type O-Glycan biosynthesis,cel01100:Metabolic pathways,
pfd-2	Prefoldin subunit 2(pfd-2)	Caenorhabditis elegans		GO:0000003~reproduction,GO:0002119~nematode larval development,GO:0006457~protein folding,GO:0009792~embryo development ending in birth or egg hatching,GO:0010171~body morphogenesis,GO:0035046~pronuclear migration,GO:0040011~locomotion,	IPR002777:Prefoldin beta-like,IPR009053:Prefoldin,IPR027235:Prefoldin subunit 2,
acly-1	Probable ATP-citrate synthase(acly-1)	Caenorhabditis elegans	Energy production and conversion,	GO:0006085~acetyl-CoA biosynthetic process,GO:0006101~citrate metabolic process,GO:0006629~lipid metabolic process,GO:0006633~fatty acid biosynthetic process,GO:0008152~metabolic process,	IPR002020:Citrate synthase-like,IPR003781:CoA-binding,IPR005810:Succinyl-CoA ligase, alpha subunit,IPR005811:ATP-citrate lyase/succinyl-CoA ligase,IPR013650:ATP-grasp fold, succinyl-CoA synthetase-type,IPR013816:ATP-grasp fold, subdomain 2,IPR014608:ATP-citrate synthase,IPR016040:NAD(P)-binding domain,IPR016102:Succinyl-CoA synthetase-like,IPR016142:Citrate synthase-like, large alpha subdomain,IP…	cel00020:Citrate cycle (TCA cycle),cel01100:Metabolic pathways,cel01130:Biosynthesis of antibiotics,
arx-4	Probable actin-related protein 2/3 complex subunit 2(arx-4)	Caenorhabditis elegans		GO:0000003~reproduction,GO:0009792~embryo development ending in birth or egg hatching,GO:0010631~epithelial cell migration,GO:0016331~morphogenesis of embryonic epithelium,GO:0018991~oviposition,GO:0030833~regulation of actin filament polymerization,GO:0034314~Arp2/3 complex-mediated actin nucleation,	IPR007188:ARP2/3 complex, 34kDa subunit (p34-Arc),	cel04144:Endocytosis,
arx-5	Probable actin-related protein 2/3 complex subunit 3(arx-5)	Caenorhabditis elegans		GO:0000003~reproduction,GO:0002119~nematode larval development,GO:0009792~embryo development ending in birth or egg hatching,GO:0010631~epithelial cell migration,GO:0016331~morphogenesis of embryonic epithelium,GO:0018991~oviposition,GO:0030833~regulation of actin filament polymerization,GO:0034314~Arp2/3 complex-mediated actin nucleation,GO:0040027~negative regulation of vulval development,GO:00…	IPR007204:ARP2/3 complex, 21kDa subunit (p21-Arc),	cel04144:Endocytosis,
ZK673.2	Probable adenylate kinase isoenzyme ZK673.2(ZK673.2)	Caenorhabditis elegans		GO:0006139~nucleobase-containing compound metabolic process,GO:0016310~phosphorylation,GO:0046939~nucleotide phosphorylation,	IPR000850:Adenylate kinase,IPR007862:Adenylate kinase, active site lid domain,IPR027417:P-loop containing nucleoside triphosphate hydrolase,	cel00230:Purine metabolism,cel01100:Metabolic pathways,cel01130:Biosynthesis of antibiotics,
dpm-3	Probable dolichol-phosphate mannosyltransferase subunit 3(dpm-3)	Caenorhabditis elegans		GO:0000003~reproduction,GO:0006486~protein glycosylation,GO:0006506~GPI anchor biosynthetic process,GO:0035269~protein O-linked mannosylation,GO:0040018~positive regulation of multicellular organism growth,	IPR013174:Dolichol-phosphate mannosyltransferase subunit 3,	cel00510:N-Glycan biosynthesis,cel01100:Metabolic pathways,
dnc-2	Probable dynactin subunit 2(dnc-2)	Caenorhabditis elegans		GO:0000132~establishment of mitotic spindle orientation,GO:0007017~microtubule-based process,GO:0007052~mitotic spindle organization,GO:0007059~chromosome segregation,GO:0007067~mitotic nuclear division,GO:0007097~nuclear migration,GO:0008152~metabolic process,GO:0009792~embryo development ending in birth or egg hatching,GO:0035046~pronuclear migration,GO:0035047~centrosomal and pronuclear rotati…
idha-1	Probable isocitrate dehydrogenase [NAD] subunit alpha, mitochondrial(idha-1)	Caenorhabditis elegans		GO:0000003~reproduction,GO:0006099~tricarboxylic acid cycle,GO:0006898~receptor-mediated endocytosis,GO:0008340~determination of adult lifespan,GO:0009792~embryo development ending in birth or egg hatching,GO:0010171~body morphogenesis,GO:0016246~RNA interference,GO:0040011~locomotion,GO:0040035~hermaphrodite genitalia development,GO:0055114~oxidation-reduction process,	IPR001804:Isocitrate and isopropylmalate dehydrogenases family,IPR004434:Isocitrate dehydrogenase NAD-dependent,IPR019818:Isocitrate/isopropylmalate dehydrogenase, conserved site,IPR024084:Isopropylmalate dehydrogenase-like domain,	cel00020:Citrate cycle (TCA cycle),cel01100:Metabolic pathways,cel01130:Biosynthesis of antibiotics,cel01200:Carbon metabolism,cel01210:2-Oxocarboxylic acid metabolism,cel01230:Biosynthesis of amino acids,
rpa-1	Probable replication factor A 73 kDa subunit(rpa-1)	Caenorhabditis elegans		GO:0000003~reproduction,GO:0006260~DNA replication,GO:0006281~DNA repair,GO:0006310~DNA recombination,GO:0006898~receptor-mediated endocytosis,GO:0007281~germ cell development,GO:0008406~gonad development,GO:0009792~embryo development ending in birth or egg hatching,GO:0051096~positive regulation of helicase activity,	IPR004365:Nucleic acid binding, OB-fold, tRNA/helicase-type,IPR004591:Replication factor-a protein 1 Rpa1,IPR012340:Nucleic acid-binding, OB-fold,IPR013955:Replication factor A, C-terminal,	cel03030:DNA replication,cel03420:Nucleotide excision repair,cel03430:Mismatch repair,cel03440:Homologous recombination,cel03460:Fanconi anemia pathway,
rsp-1	Probable splicing factor, arginine/serine-rich 1(rsp-1)	Caenorhabditis elegans		GO:0000003~reproduction,GO:0000398~mRNA splicing, via spliceosome,GO:0002119~nematode larval development,GO:0006397~mRNA processing,GO:0007275~multicellular organism development,GO:0007283~spermatogenesis,GO:0008380~RNA splicing,GO:0009792~embryo development ending in birth or egg hatching,GO:0030154~cell differentiation,GO:0040008~regulation of growth,GO:0040009~regulation of growth rate,GO:0040…	IPR000504:RNA recognition motif domain,IPR012677:Nucleotide-binding, alpha-beta plait,	cel03040:Spliceosome,
B0001.4	Probable uridine-cytidine kinase(B0001.4)	Caenorhabditis elegans	Nucleotide transport and metabolism,	GO:0006206~pyrimidine nucleobase metabolic process,GO:0008152~metabolic process,GO:0016310~phosphorylation,GO:0043097~pyrimidine nucleoside salvage,GO:0044206~UMP salvage,GO:0044211~CTP salvage,	IPR000764:Uridine kinase,IPR006083:Phosphoribulokinase/uridine kinase,IPR027417:P-loop containing nucleoside triphosphate hydrolase,	cel00240:Pyrimidine metabolism,cel00983:Drug metabolism - other enzymes,cel01100:Metabolic pathways,
let-268	Procollagen-lysine,2-oxoglutarate 5-dioxygenase(let-268)	Caenorhabditis elegans		GO:0002119~nematode larval development,GO:0006486~protein glycosylation,GO:0006898~receptor-mediated endocytosis,GO:0009792~embryo development ending in birth or egg hatching,GO:0010171~body morphogenesis,GO:0032940~secretion by cell,GO:0032964~collagen biosynthetic process,GO:0055114~oxidation-reduction process,GO:0097359~UDP-glucosylation,	IPR001006:Procollagen-lysine 5-dioxygenase,IPR005123:Oxoglutarate/iron-dependent dioxygenase,IPR006620:Prolyl 4-hydroxylase, alpha subunit,	cel00310:Lysine degradation,
pfn-1	Profilin-1(pfn-1)	Caenorhabditis elegans		GO:0000003~reproduction,GO:0000910~cytokinesis,GO:0009792~embryo development ending in birth or egg hatching,GO:0040011~locomotion,GO:0042989~sequestering of actin monomers,	IPR005455:Profilin,IPR027310:Profilin conserved site,
pcn-1	Proliferating cell nuclear antigen(pcn-1)	Caenorhabditis elegans		GO:0000003~reproduction,GO:0006260~DNA replication,GO:0006272~leading strand elongation,GO:0006275~regulation of DNA replication,GO:0006298~mismatch repair,GO:0006915~apoptotic process,GO:0009792~embryo development ending in birth or egg hatching,GO:0019985~translesion synthesis,GO:0048477~oogenesis,	IPR000730:Proliferating cell nuclear antigen, PCNA,IPR022648:Proliferating cell nuclear antigen, PCNA, N-terminal,IPR022649:Proliferating cell nuclear antigen, PCNA, C-terminal,IPR022659:Proliferating cell nuclear antigen, PCNA, conserved site,
pges-2	ProstaGlandin E Synthase homolog(pges-2)	Caenorhabditis elegans		GO:0045454~cell redox homeostasis,	IPR004045:Glutathione S-transferase, N-terminal,IPR010987:Glutathione S-transferase, C-terminal-like,IPR011767:Glutaredoxin active site,IPR012336:Thioredoxin-like fold,	cel00590:Arachidonic acid metabolism,cel01100:Metabolic pathways,
dct-5	Protein dct-5(dct-5)	Caenorhabditis elegans		GO:0006952~defense response,
let-413	Protein lap1(let-413)	Caenorhabditis elegans	Function unknown,	GO:0000003~reproduction,GO:0007043~cell-cell junction assembly,GO:0007155~cell adhesion,GO:0007163~establishment or maintenance of cell polarity,GO:0009792~embryo development ending in birth or egg hatching,GO:0015031~protein transport,GO:0030029~actin filament-based process,GO:0030728~ovulation,GO:0040011~locomotion,GO:0040035~hermaphrodite genitalia development,GO:0045108~regulation of intermed…	IPR001478:PDZ domain,IPR001611:Leucine-rich repeat,IPR003591:Leucine-rich repeat, typical subtype,
lin-2	Protein lin-2(lin-2)	Caenorhabditis elegans		GO:0006468~protein phosphorylation,GO:0009791~post-embryonic development,GO:0018108~peptidyl-tyrosine phosphorylation,GO:0018991~oviposition,GO:0040025~vulval development,GO:0040026~positive regulation of vulval development,GO:0040027~negative regulation of vulval development,GO:0097112~gamma-aminobutyric acid receptor clustering,GO:1903361~protein localization to basolateral plasma membrane,	IPR000719:Protein kinase, catalytic domain,IPR001452:Src homology-3 domain,IPR001478:PDZ domain,IPR004172:L27,IPR008144:Guanylate kinase,IPR008145:Guanylate kinase/L-type calcium channel,IPR008266:Tyrosine-protein kinase, active site,IPR011009:Protein kinase-like domain,IPR011511:Variant SH3,IPR014775:L27, C-terminal,IPR020590:Guanylate kinase, conserved site,IPR020635:Tyrosine-protein kinase, ca…
mel-26	Protein maternal effect lethal 26(mel-26)	Caenorhabditis elegans		GO:0002119~nematode larval development,GO:0009792~embryo development ending in birth or egg hatching,GO:0010171~body morphogenesis,GO:0016567~protein ubiquitination,GO:0030162~regulation of proteolysis,GO:0035188~hatching,GO:0042787~protein ubiquitination involved in ubiquitin-dependent protein catabolic process,GO:0043161~proteasome-mediated ubiquitin-dependent protein catabolic process,GO:00442…	IPR000210:BTB/POZ-like,IPR002083:MATH,IPR008974:TRAF-like,IPR011333:BTB/POZ fold,	cel04120:Ubiquitin mediated proteolysis,
ptc-1	Protein patched homolog 1(ptc-1)	Caenorhabditis elegans		GO:0000003~reproduction,GO:0002119~nematode larval development,GO:0006898~receptor-mediated endocytosis,GO:0007049~cell cycle,GO:0007067~mitotic nuclear division,GO:0009792~embryo development ending in birth or egg hatching,GO:0018991~oviposition,GO:0018996~molting cycle, collagen and cuticulin-based cuticle,GO:0019915~lipid storage,GO:0040011~locomotion,GO:0048477~oogenesis,GO:0051301~cell divis…	IPR000731:Sterol-sensing domain,IPR003392:Patched,	cel04340:Hedgehog signaling pathway,
F28C1.3	Protein phosphatase 1 regulatory subunit 37 homolog(F28C1.3)	Caenorhabditis elegans			IPR001611:Leucine-rich repeat,
sax-3	Protein sax-3(sax-3)	Caenorhabditis elegans		GO:0001764~neuron migration,GO:0006935~chemotaxis,GO:0007411~axon guidance,GO:0009792~embryo development ending in birth or egg hatching,GO:0033563~dorsal/ventral axon guidance,GO:0035385~Roundabout signaling pathway,GO:0040011~locomotion,GO:0048675~axon extension,	IPR003598:Immunoglobulin subtype 2,IPR003599:Immunoglobulin subtype,IPR003961:Fibronectin, type III,IPR007110:Immunoglobulin-like domain,IPR013098:Immunoglobulin I-set,IPR013106:Immunoglobulin V-set,IPR013783:Immunoglobulin-like fold,
mig-14	Protein wntless homolog(mig-14)	Caenorhabditis elegans		GO:0000132~establishment of mitotic spindle orientation,GO:0001714~endodermal cell fate specification,GO:0007275~multicellular organism development,GO:0008406~gonad development,GO:0009792~embryo development ending in birth or egg hatching,GO:0016055~Wnt signaling pathway,GO:0016477~cell migration,GO:0030177~positive regulation of Wnt signaling pathway,GO:0030334~regulation of cell migration,GO:00…	IPR009551:Protein wntless,
ptp-3	Protein-tyrosine-phosphatase(ptp-3)	Caenorhabditis elegans		GO:0000003~reproduction,GO:0001764~neuron migration,GO:0006470~protein dephosphorylation,GO:0007369~gastrulation,GO:0007399~nervous system development,GO:0007411~axon guidance,GO:0007416~synapse assembly,GO:0008045~motor neuron axon guidance,GO:0008544~epidermis development,GO:0010172~embryonic body morphogenesis,GO:0035335~peptidyl-tyrosine dephosphorylation,GO:0035418~protein localization to sy…	IPR000242:Protein-tyrosine phosphatase, receptor/non-receptor type,IPR000387:Protein-tyrosine/Dual specificity phosphatase,IPR003595:Protein-tyrosine phosphatase, catalytic,IPR003598:Immunoglobulin subtype 2,IPR003599:Immunoglobulin subtype,IPR003961:Fibronectin, type III,IPR007110:Immunoglobulin-like domain,IPR013098:Immunoglobulin I-set,IPR013783:Immunoglobulin-like fold,IPR016130:Protein-tyros…	cel04931:Insulin resistance,
unc-18	Putative acetylcholine regulator unc-18(unc-18)	Caenorhabditis elegans	Intracellular trafficking and secretion,	GO:0000003~reproduction,GO:0001956~positive regulation of neurotransmitter secretion,GO:0006810~transport,GO:0006904~vesicle docking involved in exocytosis,GO:0007271~synaptic transmission, cholinergic,GO:0015031~protein transport,GO:0016081~synaptic vesicle docking,GO:0016192~vesicle-mediated transport,GO:0040011~locomotion,	IPR001619:Sec1-like protein,IPR027482:Sec1-like, domain 2,
elo-3	Putative fatty acid elongation protein 3(elo-3)	Caenorhabditis elegans		GO:0006629~lipid metabolic process,GO:0006631~fatty acid metabolic process,GO:0006633~fatty acid biosynthetic process,	IPR002076:GNS1/SUR4 membrane protein,
B0310.2	Putative zinc finger protein B0310.2(B0310.2)	Caenorhabditis elegans			IPR007087:Zinc finger, C2H2,IPR013087:Zinc finger C2H2-type/integrase DNA-binding domain,IPR015880:Zinc finger, C2H2-like,
rab-37	RAB family(rab-37)	Caenorhabditis elegans		GO:0007264~small GTPase mediated signal transduction,	IPR001806:Small GTPase superfamily,IPR005225:Small GTP-binding protein domain,IPR027417:P-loop containing nucleoside triphosphate hydrolase,
ref-2	REgulator of Fusion(ref-2)	Caenorhabditis elegans		GO:0002119~nematode larval development,GO:0006352~DNA-templated transcription, initiation,GO:0018991~oviposition,GO:0019915~lipid storage,GO:0040011~locomotion,GO:0040035~hermaphrodite genitalia development,GO:0048665~neuron fate specification,	IPR007087:Zinc finger, C2H2,IPR013087:Zinc finger C2H2-type/integrase DNA-binding domain,IPR015880:Zinc finger, C2H2-like,
rpb-7	RNA Polymerase II (B) subunit(rpb-7)	Caenorhabditis elegans		GO:0000003~reproduction,GO:0000291~nuclear-transcribed mRNA catabolic process, exonucleolytic,GO:0002119~nematode larval development,GO:0006351~transcription, DNA-templated,GO:0006367~transcription initiation from RNA polymerase II promoter,GO:0006898~receptor-mediated endocytosis,GO:0008406~gonad development,GO:0009792~embryo development ending in birth or egg hatching,GO:0035188~hatching,GO:004…	IPR003029:Ribosomal protein S1, RNA-binding domain,IPR005576:RNA polymerase Rpb7, N-terminal,IPR012340:Nucleic acid-binding, OB-fold,IPR022967:RNA-binding domain, S1,	cel00230:Purine metabolism,cel00240:Pyrimidine metabolism,cel01100:Metabolic pathways,cel03020:RNA polymerase,
rbc-1	RaBConnectin related(rbc-1)	Caenorhabditis elegans			IPR001680:WD40 repeat,IPR015943:WD40/YVTN repeat-like-containing domain,IPR017986:WD40-repeat-containing domain,IPR019775:WD40 repeat, conserved site,IPR022033:RAVE complex protein Rav1 C-terminal,
rlbp-1	RaL Binding Protein(rlbp-1)	Caenorhabditis elegans		GO:0007165~signal transduction,	IPR000198:Rho GTPase-activating protein domain,IPR008936:Rho GTPase activation protein,
gap-2	Ras GTPase-activating protein gap-2(gap-2)	Caenorhabditis elegans		GO:0000003~reproduction,GO:0007165~signal transduction,GO:0007614~short-term memory,GO:0007616~long-term memory,GO:0008306~associative learning,GO:0043087~regulation of GTPase activity,GO:0043547~positive regulation of GTPase activity,GO:0046580~negative regulation of Ras protein signal transduction,	IPR000008:C2 calcium-dependent membrane targeting,IPR001849:Pleckstrin homology domain,IPR001936:Ras GTPase-activating protein,IPR008936:Rho GTPase activation protein,IPR023152:Ras GTPase-activating protein, conserved site,
let-60	Ras protein let-60(let-60)	Caenorhabditis elegans		GO:0000003~reproduction,GO:0002119~nematode larval development,GO:0006898~receptor-mediated endocytosis,GO:0007165~signal transduction,GO:0007173~epidermal growth factor receptor signaling pathway,GO:0007264~small GTPase mediated signal transduction,GO:0007517~muscle organ development,GO:0007614~short-term memory,GO:0008306~associative learning,GO:0009792~embryo development ending in birth or egg…	IPR001806:Small GTPase superfamily,IPR005225:Small GTP-binding protein domain,IPR020849:Small GTPase superfamily, Ras type,IPR027417:P-loop containing nucleoside triphosphate hydrolase,	cel04010:MAPK signaling pathway,cel04012:ErbB signaling pathway,cel04068:FoxO signaling pathway,cel04320:Dorso-ventral axis formation,
rgs-4	Regulator of G protein Signaling(rgs-4)	Caenorhabditis elegans		GO:0043547~positive regulation of GTPase activity,	IPR016137:Regulator of G protein signalling superfamily,IPR024066:Regulator of G-protein signaling, domain 1,
rhy-1	Regulator of hypoxia-inducible factor 1(rhy-1)	Caenorhabditis elegans		GO:0001666~response to hypoxia,GO:0008152~metabolic process,GO:1900038~negative regulation of cellular response to hypoxia,	IPR002656:Acyltransferase 3,
sftd-3	SFT2 Domain containing protein 3 homolog(sftd-3)	Caenorhabditis elegans		GO:0000003~reproduction,GO:0002119~nematode larval development,GO:0006810~transport,GO:0006898~receptor-mediated endocytosis,GO:0008340~determination of adult lifespan,GO:0009792~embryo development ending in birth or egg hatching,GO:0016192~vesicle-mediated transport,	IPR007305:Vesicle transport protein, Got1/SFT2-like,IPR011691:Vesicle transport protein, SFT2-like,
shn-1	SHaNk (SH3/ankyrin domain scaffold protein) related(shn-1)	Caenorhabditis elegans		GO:0007622~rhythmic behavior,GO:0030421~defecation,	IPR001478:PDZ domain,IPR001660:Sterile alpha motif domain,IPR002110:Ankyrin repeat,IPR013761:Sterile alpha motif/pointed domain,IPR020683:Ankyrin repeat-containing domain,
slc-17.5	SLC (SoLute Carrier) homolog(slc-17.5)	Caenorhabditis elegans		GO:0006820~anion transport,GO:0055085~transmembrane transport,	IPR011701:Major facilitator superfamily,IPR020846:Major facilitator superfamily domain,
slc-17.9	SLC (SoLute Carrier) homolog(slc-17.9)	Caenorhabditis elegans		GO:0006820~anion transport,GO:0055085~transmembrane transport,	IPR011701:Major facilitator superfamily,IPR020846:Major facilitator superfamily domain,
spin-2	SPINster (Drosophila lysosomal permease) homolog(spin-2)	Caenorhabditis elegans		GO:0000003~reproduction,GO:0002119~nematode larval development,GO:0003376~sphingosine-1-phosphate signaling pathway,GO:0006869~lipid transport,GO:0008406~gonad development,GO:0009792~embryo development ending in birth or egg hatching,GO:0016477~cell migration,GO:0040011~locomotion,GO:0048477~oogenesis,GO:0055085~transmembrane transport,	IPR011701:Major facilitator superfamily,IPR020846:Major facilitator superfamily domain,
sup-17	SUPpressor(sup-17)	Caenorhabditis elegans		GO:0001708~cell fate specification,GO:0006508~proteolysis,GO:0006509~membrane protein ectodomain proteolysis,GO:0007219~Notch signaling pathway,GO:0009792~embryo development ending in birth or egg hatching,GO:0040025~vulval development,	IPR001590:Peptidase M12B, ADAM/reprolysin,IPR001762:Blood coagulation inhibitor, Disintegrin,IPR002870:Peptidase M12B, propeptide,IPR024079:Metallopeptidase, catalytic domain,IPR027053:Disintegrin and metalloproteinase domain-containing protein 10,
sax-7	Sensory AXon guidance(sax-7)	Caenorhabditis elegans		GO:0000132~establishment of mitotic spindle orientation,GO:0003384~apical constriction involved in gastrulation,GO:0009792~embryo development ending in birth or egg hatching,GO:0042074~cell migration involved in gastrulation,GO:0048813~dendrite morphogenesis,	IPR003598:Immunoglobulin subtype 2,IPR003599:Immunoglobulin subtype,IPR003961:Fibronectin, type III,IPR007110:Immunoglobulin-like domain,IPR013098:Immunoglobulin I-set,IPR013783:Immunoglobulin-like fold,IPR026966:Fibronectin type III C-terminal domain,
mig-15	Serine/threonine-protein kinase mig-15(mig-15)	Caenorhabditis elegans		GO:0000003~reproduction,GO:0002119~nematode larval development,GO:0006468~protein phosphorylation,GO:0006898~receptor-mediated endocytosis,GO:0007165~signal transduction,GO:0010171~body morphogenesis,GO:0016310~phosphorylation,GO:0016477~cell migration,GO:0018991~oviposition,GO:0019915~lipid storage,GO:0023014~signal transduction by protein phosphorylation,GO:0030334~regulation of cell migration,…	IPR000719:Protein kinase, catalytic domain,IPR001180:Citron-like,IPR008271:Serine/threonine-protein kinase, active site,IPR011009:Protein kinase-like domain,IPR017441:Protein kinase, ATP binding site,
sax-1	Serine/threonine-protein kinase sax-1(sax-1)	Caenorhabditis elegans		GO:0006468~protein phosphorylation,GO:0007163~establishment or maintenance of cell polarity,GO:0007275~multicellular organism development,GO:0007399~nervous system development,GO:0008360~regulation of cell shape,GO:0016310~phosphorylation,GO:0018105~peptidyl-serine phosphorylation,GO:0030031~cell projection assembly,GO:0030308~negative regulation of cell growth,GO:0031175~neuron projection develo…	IPR000719:Protein kinase, catalytic domain,IPR000961:AGC-kinase, C-terminal,IPR008271:Serine/threonine-protein kinase, active site,IPR011009:Protein kinase-like domain,IPR017441:Protein kinase, ATP binding site,IPR017892:Protein kinase, C-terminal,
pph-1	Serine/threonine-protein phosphatase(pph-1)	Caenorhabditis elegans		GO:0006470~protein dephosphorylation,GO:0008152~metabolic process,	IPR004843:Metallophosphoesterase domain,IPR006186:Serine/threonine-specific protein phosphatase/bis(5-nucleosyl)-tetraphosphatase,
srx-125	Serpentine Receptor, class X(srx-125)	Caenorhabditis elegans			IPR019430:7TM GPCR, serpentine receptor class x (Srx),
srx-45	Serpentine receptor class X 45(srx-45)	Caenorhabditis elegans		GO:0007165~signal transduction,GO:0007186~G-protein coupled receptor signaling pathway,	IPR017452:GPCR, rhodopsin-like, 7TM,IPR019430:7TM GPCR, serpentine receptor class x (Srx),
srgp-1	Slit-Robo GAP homolog(srgp-1)	Caenorhabditis elegans		GO:0007126~meiotic nuclear division,GO:0007165~signal transduction,GO:0022409~positive regulation of cell-cell adhesion,GO:0030336~negative regulation of cell migration,GO:0043547~positive regulation of GTPase activity,GO:0045132~meiotic chromosome segregation,GO:0060101~negative regulation of phagocytosis, engulfment,GO:0070587~regulation of cell-cell adhesion involved in gastrulation,	IPR000198:Rho GTPase-activating protein domain,IPR001060:FCH domain,IPR008936:Rho GTPase activation protein,
snf-3	Sodium-and chloride-dependent betaine transporter(snf-3)	Caenorhabditis elegans	General function prediction only,	GO:0006810~transport,GO:0006836~neurotransmitter transport,GO:0015838~amino-acid betaine transport,GO:0055085~transmembrane transport,	IPR000175:Sodium:neurotransmitter symporter,
nhx-5	Sodium/hydrogen exchanger(nhx-5)	Caenorhabditis elegans		GO:0006810~transport,GO:0006811~ion transport,GO:0006812~cation transport,GO:0006814~sodium ion transport,GO:0006885~regulation of pH,GO:0035725~sodium ion transmembrane transport,GO:0055085~transmembrane transport,GO:1902600~hydrogen ion transmembrane transport,	IPR002090:Na+/H+ exchanger, isoform 6 (NHE6),IPR004709:Na+/H+ exchanger,IPR006153:Cation/H+ exchanger,IPR018422:Cation/H+ exchanger, CPA1 family,
snf-1	Sodium: Neurotransmitter symporter Family(snf-1)	Caenorhabditis elegans		GO:0006810~transport,GO:0006836~neurotransmitter transport,GO:0030421~defecation,	IPR000175:Sodium:neurotransmitter symporter,
Y70G10A.3	Solute carrier organic anion transporter family member(Y70G10A.3)	Caenorhabditis elegans		GO:0006810~transport,GO:0006811~ion transport,GO:0043252~sodium-independent organic anion transport,	IPR002350:Kazal domain,IPR004156:Organic anion transporter polypeptide OATP,IPR020846:Major facilitator superfamily domain,
F47B7.2	Sulfhydryl oxidase(F47B7.2)	Caenorhabditis elegans		GO:0006457~protein folding,GO:0040011~locomotion,GO:0045454~cell redox homeostasis,GO:0055114~oxidation-reduction process,	IPR012336:Thioredoxin-like fold,IPR013766:Thioredoxin domain,IPR017905:ERV/ALR sulphydryl oxidase,
tlp-1	T lineage defect, LePtoderan tail(tlp-1)	Caenorhabditis elegans			IPR007087:Zinc finger, C2H2,
tbc-7	TBC (Tre-2/Bub2/Cdc16) domain family(tbc-7)	Caenorhabditis elegans		GO:0008340~determination of adult lifespan,	IPR000195:Rab-GTPase-TBC domain,IPR006571:TLDc,
tlf-1	TBP-Like Factor(tlf-1)	Caenorhabditis elegans	Transcription,	GO:0000122~negative regulation of transcription from RNA polymerase II promoter,GO:0001934~positive regulation of protein phosphorylation,GO:0002119~nematode larval development,GO:0006352~DNA-templated transcription, initiation,GO:0008340~determination of adult lifespan,GO:0009792~embryo development ending in birth or egg hatching,GO:0010171~body morphogenesis,GO:0040011~locomotion,GO:0040018~pos…	IPR000814:TATA-box binding protein,IPR012295:Beta2-adaptin/TBP, C-terminal domain,IPR015445:TATA-Box binding protein-like,	cel03022:Basal transcription factors,
toca-1	TOCA (Transducer Of Cdc42-dependent Actin assembly) homolog(toca-1)	Caenorhabditis elegans		GO:0006897~endocytosis,GO:0016192~vesicle-mediated transport,GO:0043547~positive regulation of GTPase activity,GO:1901046~positive regulation of oviposition,GO:2000370~positive regulation of clathrin-mediated endocytosis,	IPR001060:FCH domain,IPR001452:Src homology-3 domain,
twk-1	TWiK family of potassium channels(twk-1)	Caenorhabditis elegans		GO:0006810~transport,GO:0006811~ion transport,GO:0030322~stabilization of membrane potential,GO:0071805~potassium ion transmembrane transport,	IPR003280:Two pore domain potassium channel,IPR013099:Ion transport 2,
twk-24	TWiK family of potassium channels(twk-24)	Caenorhabditis elegans		GO:0006810~transport,GO:0006811~ion transport,GO:0030322~stabilization of membrane potential,GO:0071805~potassium ion transmembrane transport,	IPR003280:Two pore domain potassium channel,IPR013099:Ion transport 2,
tsp-20	TetraSPanin family(tsp-20)	Caenorhabditis elegans		GO:0007166~cell surface receptor signaling pathway,	IPR000301:Tetraspanin,IPR008952:Tetraspanin, EC2 domain,IPR018499:Tetraspanin/Peripherin,
tsp-14	Tetraspanin(tsp-14)	Caenorhabditis elegans	Defense mechanisms,	GO:0007166~cell surface receptor signaling pathway,GO:0045747~positive regulation of Notch signaling pathway,GO:0090002~establishment of protein localization to plasma membrane,	IPR000301:Tetraspanin,IPR008952:Tetraspanin, EC2 domain,IPR018499:Tetraspanin/Peripherin,
ttr-26	TransThyretin-Related family domain(ttr-26)	Caenorhabditis elegans			IPR001534:Transthyretin-like,
egl-13	Transcription factor egl-13(egl-13)	Caenorhabditis elegans		GO:0000003~reproduction,GO:0001708~cell fate specification,GO:0006351~transcription, DNA-templated,GO:0006355~regulation of transcription, DNA-templated,GO:0006357~regulation of transcription from RNA polymerase II promoter,GO:0009653~anatomical structure morphogenesis,GO:0018991~oviposition,GO:0030154~cell differentiation,GO:0030163~protein catabolic process,GO:0040011~locomotion,GO:0040025~vulv…	IPR009071:High mobility group (HMG) box domain,
trr-1	Transcription-associated protein 1(trr-1)	Caenorhabditis elegans		GO:0000003~reproduction,GO:0002119~nematode larval development,GO:0006281~DNA repair,GO:0006898~receptor-mediated endocytosis,GO:0007275~multicellular organism development,GO:0007283~spermatogenesis,GO:0009792~embryo development ending in birth or egg hatching,GO:0010171~body morphogenesis,GO:0016310~phosphorylation,GO:0016573~histone acetylation,GO:0019915~lipid storage,GO:0030154~cell different…	IPR000403:Phosphatidylinositol 3-/4-kinase, catalytic domain,IPR003152:PIK-related kinase, FATC,IPR011009:Protein kinase-like domain,IPR011989:Armadillo-like helical,IPR014009:PIK-related kinase,IPR016024:Armadillo-type fold,
gon-2	Transient receptor potential channel(gon-2)	Caenorhabditis elegans		GO:0000003~reproduction,GO:0000278~mitotic cell cycle,GO:0006810~transport,GO:0006811~ion transport,GO:0006812~cation transport,GO:0007067~mitotic nuclear division,GO:0008406~gonad development,GO:0030421~defecation,GO:0034220~ion transmembrane transport,GO:0040026~positive regulation of vulval development,GO:0040035~hermaphrodite genitalia development,GO:0055085~transmembrane transport,GO:0098655…	IPR005821:Ion transport domain,
K08F4.3	Translocon-associated protein subunit beta(K08F4.3)	Caenorhabditis elegans		GO:0006613~cotranslational protein targeting to membrane,GO:0040027~negative regulation of vulval development,	IPR008856:Translocon-associated protein subunit beta,
unc-94	Tropomodulin(unc-94)	Caenorhabditis elegans		GO:0002119~nematode larval development,GO:0009792~embryo development ending in birth or egg hatching,GO:0030163~protein catabolic process,GO:0030835~negative regulation of actin filament depolymerization,GO:0040011~locomotion,GO:0045214~sarcomere organization,GO:0051694~pointed-end actin filament capping,GO:0071689~muscle thin filament assembly,	IPR004934:Tropomodulin,
tbce-1	TuBulin folding Cofactor E homolog(tbce-1)	Caenorhabditis elegans		GO:0008340~determination of adult lifespan,GO:0009792~embryo development ending in birth or egg hatching,GO:0071688~striated muscle myosin thick filament assembly,	IPR000938:CAP Gly-rich domain,
ubq-1	UBiQuitin(ubq-1)	Caenorhabditis elegans		GO:0000003~reproduction,GO:0002119~nematode larval development,GO:0006915~apoptotic process,GO:0009792~embryo development ending in birth or egg hatching,GO:0030163~protein catabolic process,	IPR000626:Ubiquitin,IPR019954:Ubiquitin conserved site,IPR019956:Ubiquitin subgroup,
C25E10.12	UPF0046 protein C25E10.12(C25E10.12)	Caenorhabditis elegans		GO:0008152~metabolic process,	IPR004843:Metallophosphoesterase domain,IPR024201:Calcineurin-like phosphoesterase,
K07C11.7	UPF0046 protein K07C11.7(K07C11.7)	Caenorhabditis elegans	General function prediction only,	GO:0008152~metabolic process,	IPR004843:Metallophosphoesterase domain,IPR024201:Calcineurin-like phosphoesterase,
ubh-1	Ubiquitin carboxyl-terminal hydrolase(ubh-1)	Caenorhabditis elegans		GO:0006508~proteolysis,GO:0006511~ubiquitin-dependent protein catabolic process,GO:0008340~determination of adult lifespan,GO:0016579~protein deubiquitination,	IPR001578:Peptidase C12, ubiquitin carboxyl-terminal hydrolase 1,
C09D4.1	Uncharacterized MFS-type transporter C09D4.1(C09D4.1)	Caenorhabditis elegans		GO:0006810~transport,GO:0007413~axonal fasciculation,GO:0016358~dendrite development,GO:0040011~locomotion,GO:0055085~transmembrane transport,	IPR011701:Major facilitator superfamily,IPR020846:Major facilitator superfamily domain,
F47D12.9	Uncharacterized WD repeat-containing protein F47D12.9(F47D12.9)	Caenorhabditis elegans	General function prediction only,		IPR015943:WD40/YVTN repeat-like-containing domain,IPR017986:WD40-repeat-containing domain,
dhs-5	Uncharacterized oxidoreductase dhs-5(dhs-5)	Caenorhabditis elegans		GO:0055114~oxidation-reduction process,	IPR002347:Glucose/ribitol dehydrogenase,IPR016040:NAD(P)-binding domain,
slc-17.2	Uncharacterized transporter slc-17.2(slc-17.2)	Caenorhabditis elegans		GO:0006810~transport,GO:0006811~ion transport,GO:0006814~sodium ion transport,GO:0006820~anion transport,GO:0009792~embryo development ending in birth or egg hatching,GO:0055085~transmembrane transport,	IPR011701:Major facilitator superfamily,IPR020846:Major facilitator superfamily domain,
vps-54	Vacuolar protein sorting-associated protein 54(vps-54)	Caenorhabditis elegans		GO:0006810~transport,GO:0006896~Golgi to vacuole transport,GO:0015031~protein transport,GO:0019915~lipid storage,GO:0042147~retrograde transport, endosome to Golgi,	IPR012501:Vps54-like,IPR019515:Vacuolar protein sorting-associated protein 54,
vbh-1	Vasa-and Belle-like Helicase(vbh-1)	Caenorhabditis elegans		GO:0006413~translational initiation,GO:0007059~chromosome segregation,GO:0007281~germ cell development,GO:0009792~embryo development ending in birth or egg hatching,GO:0010468~regulation of gene expression,GO:0010501~RNA secondary structure unwinding,GO:0032502~developmental process,GO:0040020~regulation of meiotic nuclear division,GO:0040035~hermaphrodite genitalia development,GO:0042006~masculi…	IPR000629:RNA helicase, ATP-dependent, DEAD-box, conserved site,IPR001650:Helicase, C-terminal,IPR011545:DNA/RNA helicase, DEAD/DEAH box type, N-terminal,IPR014001:Helicase, superfamily 1/2, ATP-binding domain,IPR014014:RNA helicase, DEAD-box type, Q motif,IPR027417:P-loop containing nucleoside triphosphate hydrolase,
tag-325	WW domain-containing protein tag-325(tag-325)	Caenorhabditis elegans		GO:0007165~signal transduction,	IPR000198:Rho GTPase-activating protein domain,IPR001202:WW domain,IPR001849:Pleckstrin homology domain,IPR008936:Rho GTPase activation protein,IPR011993:Pleckstrin homology-like domain,IPR015767:Rho GTPase activating,
xpg-1	XPG (Xeroderma Pigmentosum group G) DNA repair gene homolog(xpg-1)	Caenorhabditis elegans		GO:0006281~DNA repair,GO:0009792~embryo development ending in birth or egg hatching,GO:0040007~growth,GO:0090305~nucleic acid phosphodiester bond hydrolysis,	IPR006084:XPG/Rad2 endonuclease,IPR006085:XPG N-terminal,IPR006086:XPG-I domain,IPR008918:Helix-hairpin-helix motif, class 2,IPR020045:5'-3' exonuclease, C-terminal domain,
ztf-30	Zinc finger transcription factor family protein 30(ztf-30)	Caenorhabditis elegans			IPR007087:Zinc finger, C2H2,IPR015880:Zinc finger, C2H2-like,
nas-27	Zinc metalloproteinase nas-27(nas-27)	Caenorhabditis elegans		GO:0006508~proteolysis,GO:0018996~molting cycle, collagen and cuticulin-based cuticle,	IPR000859:CUB domain,IPR001506:Peptidase M12A, astacin,IPR006026:Peptidase, metallopeptidase,IPR013032:EGF-like, conserved site,IPR017050:Peptidase M12A, astacin, nematode,IPR024079:Metallopeptidase, catalytic domain,
kin-1	cAMP-dependent protein kinase catalytic subunit(kin-1)	Caenorhabditis elegans		GO:0002119~nematode larval development,GO:0006468~protein phosphorylation,GO:0016310~phosphorylation,GO:0018991~oviposition,GO:0019915~lipid storage,GO:1900195~positive regulation of oocyte maturation,	IPR000719:Protein kinase, catalytic domain,IPR008271:Serine/threonine-protein kinase, active site,IPR011009:Protein kinase-like domain,IPR017441:Protein kinase, ATP binding site,	cel04010:MAPK signaling pathway,cel04020:Calcium signaling pathway,cel04310:Wnt signaling pathway,cel04340:Hedgehog signaling pathway,
kin-2	cAMP-dependent protein kinase regulatory subunit(kin-2)	Caenorhabditis elegans		GO:0000003~reproduction,GO:0001932~regulation of protein phosphorylation,GO:0002119~nematode larval development,GO:0010171~body morphogenesis,GO:0018996~molting cycle, collagen and cuticulin-based cuticle,GO:0019915~lipid storage,GO:0032940~secretion by cell,GO:0040011~locomotion,GO:0040013~negative regulation of locomotion,GO:0043652~engulfment of apoptotic cell,GO:0045859~regulation of protein …	IPR000595:Cyclic nucleotide-binding domain,IPR003117:cAMP-dependent protein kinase, regulatory subunit, type I/II alpha/beta,IPR012198:cAMP-dependent protein kinase regulatory subunit,IPR014710:RmlC-like jelly roll fold,IPR018488:Cyclic nucleotide-binding, conserved site,IPR018490:Cyclic nucleotide-binding-like,
xpo-1	eXPOrtin (nuclear export receptor)(xpo-1)	Caenorhabditis elegans	Nuclear structure / Intracellular trafficking and secretion,	GO:0000003~reproduction,GO:0000055~ribosomal large subunit export from nucleus,GO:0000056~ribosomal small subunit export from nucleus,GO:0002119~nematode larval development,GO:0006886~intracellular protein transport,GO:0009792~embryo development ending in birth or egg hatching,GO:0010171~body morphogenesis,GO:0040011~locomotion,GO:0046825~regulation of protein export from nucleus,GO:0051301~cell …	IPR001494:Importin-beta, N-terminal,IPR011989:Armadillo-like helical,IPR013598:Exportin-1/Importin-beta-like,IPR014877:CRM1 C-terminal domain,IPR016024:Armadillo-type fold,	cel03008:Ribosome biogenesis in eukaryotes,cel03013:RNA transport,
acs-13	fatty Acid CoA Synthetase family(acs-13)	Caenorhabditis elegans	Lipid metabolism,	GO:0008152~metabolic process,	IPR000873:AMP-dependent synthetase/ligase,IPR020845:AMP-binding, conserved site,	cel00061:Fatty acid biosynthesis,cel00071:Fatty acid degradation,cel01100:Metabolic pathways,cel01212:Fatty acid metabolism,cel04146:Peroxisome,
acs-2	fatty Acid CoA Synthetase family(acs-2)	Caenorhabditis elegans		GO:0006631~fatty acid metabolic process,GO:0008152~metabolic process,GO:0019915~lipid storage,	IPR000873:AMP-dependent synthetase/ligase,IPR020845:AMP-binding, conserved site,IPR025110:Domain of unknown function DUF4009,	cel00061:Fatty acid biosynthesis,cel00071:Fatty acid degradation,cel01100:Metabolic pathways,cel01212:Fatty acid metabolism,cel04146:Peroxisome,
acs-20	fatty Acid CoA Synthetase family(acs-20)	Caenorhabditis elegans		GO:0008152~metabolic process,GO:0008340~determination of adult lifespan,	IPR000873:AMP-dependent synthetase/ligase,IPR020845:AMP-binding, conserved site,IPR025110:Domain of unknown function DUF4009,	cel04931:Insulin resistance,
ptb-1	human PTB (hnRNP) homolog(ptb-1)	Caenorhabditis elegans		GO:0000398~mRNA splicing, via spliceosome,GO:0006397~mRNA processing,	IPR000504:RNA recognition motif domain,IPR006536:HnRNP-L/PTB/hephaestus splicing factor,IPR012677:Nucleotide-binding, alpha-beta plait,
utx-1	human UTX (Ubiquitously transcribed TPR on X) homolog(utx-1)	Caenorhabditis elegans		GO:0006479~protein methylation,GO:0008340~determination of adult lifespan,GO:0008406~gonad development,GO:0009792~embryo development ending in birth or egg hatching,GO:0016477~cell migration,GO:0040011~locomotion,GO:0040018~positive regulation of multicellular organism growth,GO:0040027~negative regulation of vulval development,GO:0040035~hermaphrodite genitalia development,	IPR003347:JmjC domain,IPR011990:Tetratricopeptide-like helical,IPR013026:Tetratricopeptide repeat-containing domain,IPR019734:Tetratricopeptide repeat,
B0303.7	hypothetical protein(B0303.7)	Caenorhabditis elegans			IPR001452:Src homology-3 domain,
B0334.6	hypothetical protein(B0334.6)	Caenorhabditis elegans		GO:0007165~signal transduction,GO:0007186~G-protein coupled receptor signaling pathway,	IPR000276:G protein-coupled receptor, rhodopsin-like,IPR017452:GPCR, rhodopsin-like, 7TM,
B0336.3	hypothetical protein(B0336.3)	Caenorhabditis elegans		GO:0006397~mRNA processing,GO:0010171~body morphogenesis,GO:0071688~striated muscle myosin thick filament assembly,	IPR000504:RNA recognition motif domain,IPR000571:Zinc finger, CCCH-type,IPR002483:PWI domain,IPR012677:Nucleotide-binding, alpha-beta plait,
B0416.5	hypothetical protein(B0416.5)	Caenorhabditis elegans		GO:0000003~reproduction,GO:0006898~receptor-mediated endocytosis,GO:0055085~transmembrane transport,	IPR011701:Major facilitator superfamily,IPR020846:Major facilitator superfamily domain,
B0491.1	hypothetical protein(B0491.1)	Caenorhabditis elegans		GO:0006506~GPI anchor biosynthetic process,	IPR007704:Mannosyltransferase, DXD,	cel00563:Glycosylphosphatidylinositol(GPI)-anchor biosynthesis,cel01100:Metabolic pathways,
C07B5.4	hypothetical protein(C07B5.4)	Caenorhabditis elegans			IPR001849:Pleckstrin homology domain,IPR012966:Domain of unknown function DUF1709,
C11H1.3	hypothetical protein(C11H1.3)	Caenorhabditis elegans	Signal transduction mechanisms,	GO:0008340~determination of adult lifespan,GO:0010171~body morphogenesis,GO:0016567~protein ubiquitination,GO:0018996~molting cycle, collagen and cuticulin-based cuticle,GO:0040011~locomotion,GO:0040027~negative regulation of vulval development,GO:0040035~hermaphrodite genitalia development,GO:1903361~protein localization to basolateral plasma membrane,	IPR001841:Zinc finger, RING-type,IPR013083:Zinc finger, RING/FYVE/PHD-type,
C13B4.1	hypothetical protein(C13B4.1)	Caenorhabditis elegans		GO:0055114~oxidation-reduction process,	IPR005018:DOMON domain,IPR006593:Cytochrome b561/ferric reductase transmembrane,
C13C4.4	hypothetical protein(C13C4.4)	Caenorhabditis elegans		GO:0006470~protein dephosphorylation,	IPR006355:HAD-superfamily hydrolase, subfamily IIA, hypothetical 2,IPR006357:HAD-superfamily hydrolase, subfamily IIA,IPR023214:HAD-like domain,IPR023215:Nitrophenylphosphatase-like domain,	cel00190:Oxidative phosphorylation,
C14C10.5	hypothetical protein(C14C10.5)	Caenorhabditis elegans			IPR011989:Armadillo-like helical,IPR016024:Armadillo-type fold,IPR021843:Protein of unknown function DUF3437,	cel03050:Proteasome,
C16E9.2	hypothetical protein(C16E9.2)	Caenorhabditis elegans			IPR019141:Protein of unknown function DUF2045,
C25D7.10	hypothetical protein(C25D7.10)	Caenorhabditis elegans		GO:0000003~reproduction,
C30H7.2	hypothetical protein(C30H7.2)	Caenorhabditis elegans		GO:0000003~reproduction,GO:0006457~protein folding,GO:0006898~receptor-mediated endocytosis,GO:0019915~lipid storage,GO:0034976~response to endoplasmic reticulum stress,GO:0040035~hermaphrodite genitalia development,GO:0045454~cell redox homeostasis,	IPR012336:Thioredoxin-like fold,IPR013766:Thioredoxin domain,
C34B4.3	hypothetical protein(C34B4.3)	Caenorhabditis elegans			IPR019426:7TM GPCR, serpentine receptor class v (Srv),
C39B10.1	hypothetical protein(C39B10.1)	Caenorhabditis elegans		GO:0018991~oviposition,	IPR017452:GPCR, rhodopsin-like, 7TM,
C43H6.3	hypothetical protein(C43H6.3)	Caenorhabditis elegans			IPR002110:Ankyrin repeat,IPR020683:Ankyrin repeat-containing domain,
C46E1.3	hypothetical protein(C46E1.3)	Caenorhabditis elegans			IPR007743:Interferon-inducible GTPase,IPR027417:P-loop containing nucleoside triphosphate hydrolase,
C50C3.1	hypothetical protein(C50C3.1)	Caenorhabditis elegans			IPR000571:Zinc finger, CCCH-type,
C53C11.5	hypothetical protein(C53C11.5)	Caenorhabditis elegans		GO:0006606~protein import into nucleus,
D2024.5	hypothetical protein(D2024.5)	Caenorhabditis elegans		GO:0002119~nematode larval development,GO:0009792~embryo development ending in birth or egg hatching,GO:0040011~locomotion,
F10B5.3	hypothetical protein(F10B5.3)	Caenorhabditis elegans		GO:0000003~reproduction,GO:0006898~receptor-mediated endocytosis,	IPR000210:BTB/POZ-like,IPR007087:Zinc finger, C2H2,IPR011333:BTB/POZ fold,IPR015880:Zinc finger, C2H2-like,
F15E6.3	hypothetical protein(F15E6.3)	Caenorhabditis elegans		GO:0000003~reproduction,
F19C6.2	hypothetical protein(F19C6.2)	Caenorhabditis elegans		GO:0006366~transcription from RNA polymerase II promoter,GO:1903506~regulation of nucleic acid-templated transcription,	IPR010770:SGT1,
F23B12.4	hypothetical protein(F23B12.4)	Caenorhabditis elegans		GO:0010171~body morphogenesis,	IPR002861:Reeler domain,IPR003582:Metridin-like ShK toxin,
F23F1.6	hypothetical protein(F23F1.6)	Caenorhabditis elegans		GO:0003333~amino acid transmembrane transport,GO:0006865~amino acid transport,GO:0008340~determination of adult lifespan,GO:0015807~L-amino acid transport,GO:0019915~lipid storage,GO:1902475~L-alpha-amino acid transmembrane transport,	IPR002293:Amino acid/polyamine transporter I,IPR004755:Cationic amino acid transport permease,
F26A10.2	hypothetical protein(F26A10.2)	Caenorhabditis elegans		GO:0000003~reproduction,GO:0006898~receptor-mediated endocytosis,GO:0040011~locomotion,	IPR007087:Zinc finger, C2H2,IPR013087:Zinc finger C2H2-type/integrase DNA-binding domain,IPR015880:Zinc finger, C2H2-like,
F26A3.4	hypothetical protein(F26A3.4)	Caenorhabditis elegans		GO:0006470~protein dephosphorylation,GO:0008340~determination of adult lifespan,GO:0035335~peptidyl-tyrosine dephosphorylation,	IPR000340:Dual specificity phosphatase, catalytic domain,IPR000387:Protein-tyrosine/Dual specificity phosphatase,IPR016130:Protein-tyrosine phosphatase, active site,IPR020422:Dual specificity phosphatase, subgroup, catalytic domain,IPR024950:Dual specificity phosphatase,
F26G1.5	hypothetical protein(F26G1.5)	Caenorhabditis elegans			IPR002602:Domain of unknown function DB,
F27C1.2	hypothetical protein(F27C1.2)	Caenorhabditis elegans		GO:0000003~reproduction,GO:0010171~body morphogenesis,GO:0035434~copper ion transmembrane transport,GO:0040018~positive regulation of multicellular organism growth,	IPR007274:Ctr copper transporter,
F30B5.7	hypothetical protein(F30B5.7)	Caenorhabditis elegans		GO:0030001~metal ion transport,GO:0055085~transmembrane transport,GO:0071577~zinc II ion transmembrane transport,	IPR003689:Zinc/iron permease,
F32A5.4	hypothetical protein(F32A5.4)	Caenorhabditis elegans			IPR010480:Proteinase inhibitor I33, aspin,
F32D8.3	hypothetical protein(F32D8.3)	Caenorhabditis elegans			IPR002919:Trypsin Inhibitor-like, cysteine rich domain,
F37B12.3	hypothetical protein(F37B12.3)	Caenorhabditis elegans		GO:0002119~nematode larval development,GO:0008152~metabolic process,GO:0009792~embryo development ending in birth or egg hatching,GO:0019915~lipid storage,GO:0040011~locomotion,	IPR001441:Decaprenyl diphosphate synthase-like,
F38B7.3	hypothetical protein(F38B7.3)	Caenorhabditis elegans		GO:0045595~regulation of cell differentiation,	IPR001849:Pleckstrin homology domain,IPR011993:Pleckstrin homology-like domain,
F39G3.5	hypothetical protein(F39G3.5)	Caenorhabditis elegans		GO:0002119~nematode larval development,GO:0006898~receptor-mediated endocytosis,GO:0009792~embryo development ending in birth or egg hatching,GO:0040011~locomotion,GO:0040018~positive regulation of multicellular organism growth,GO:0045087~innate immune response,GO:0055114~oxidation-reduction process,	IPR006593:Cytochrome b561/ferric reductase transmembrane,
F40F4.7	hypothetical protein(F40F4.7)	Caenorhabditis elegans		GO:0006474~N-terminal protein amino acid acetylation,	IPR000182:GNAT domain,IPR016181:Acyl-CoA N-acyltransferase,
F47B8.10	hypothetical protein(F47B8.10)	Caenorhabditis elegans		GO:0006810~transport,GO:0006820~anion transport,GO:0055085~transmembrane transport,	IPR000849:Sugar phosphate transporter,IPR011701:Major facilitator superfamily,IPR020846:Major facilitator superfamily domain,
F48C5.2	hypothetical protein(F48C5.2)	Caenorhabditis elegans		GO:0006508~proteolysis,	IPR000177:Apple domain,IPR003609:Apple-like,
F52D10.2	hypothetical protein(F52D10.2)	Caenorhabditis elegans		GO:0000003~reproduction,GO:0009792~embryo development ending in birth or egg hatching,	IPR006020:Phosphotyrosine interaction domain,IPR011993:Pleckstrin homology-like domain,
F52H2.7	hypothetical protein(F52H2.7)	Caenorhabditis elegans		GO:0009792~embryo development ending in birth or egg hatching,	IPR000008:C2 calcium-dependent membrane targeting,
F54C1.1	hypothetical protein(F54C1.1)	Caenorhabditis elegans		GO:0008152~metabolic process,GO:0009813~flavonoid biosynthetic process,GO:0052696~flavonoid glucuronidation,	IPR002213:UDP-glucuronosyl/UDP-glucosyltransferase,
F55C12.5	hypothetical protein(F55C12.5)	Caenorhabditis elegans			IPR001849:Pleckstrin homology domain,
F56C11.5	hypothetical protein(F56C11.5)	Caenorhabditis elegans		GO:0009792~embryo development ending in birth or egg hatching,
H11E01.3	hypothetical protein(H11E01.3)	Caenorhabditis elegans		GO:0009792~embryo development ending in birth or egg hatching,
H13N06.2	hypothetical protein(H13N06.2)	Caenorhabditis elegans		GO:0034219~carbohydrate transmembrane transport,	IPR002035:von Willebrand factor, type A,
H14E04.2	hypothetical protein(H14E04.2)	Caenorhabditis elegans		GO:0009116~nucleoside metabolic process,	IPR000845:Nucleoside phosphorylase domain,IPR018017:Nucleoside phosphorylase,
H20J04.6	hypothetical protein(H20J04.6)	Caenorhabditis elegans		GO:0040022~feminization of hermaphroditic germ-line,	IPR008496:Protein of unknown function DUF778,
H43I07.3	hypothetical protein(H43I07.3)	Caenorhabditis elegans		GO:0006487~protein N-linked glycosylation,GO:0006506~GPI anchor biosynthetic process,GO:0019348~dolichol metabolic process,GO:0035269~protein O-linked mannosylation,	IPR001173:Glycosyl transferase, family 2,	cel00510:N-Glycan biosynthesis,cel01100:Metabolic pathways,
K02E10.1	hypothetical protein(K02E10.1)	Caenorhabditis elegans		GO:0006888~ER to Golgi vesicle-mediated transport,GO:0007264~small GTPase mediated signal transduction,GO:0032456~endocytic recycling,	IPR001806:Small GTPase superfamily,IPR005225:Small GTP-binding protein domain,IPR027417:P-loop containing nucleoside triphosphate hydrolase,
K03H1.5	hypothetical protein(K03H1.5)	Caenorhabditis elegans		GO:0007160~cell-matrix adhesion,	IPR000436:Sushi/SCR/CCP,IPR001846:von Willebrand factor, type D domain,IPR002909:Cell surface receptor IPT/TIG,IPR003886:Nidogen, extracellular domain,IPR005533:AMOP,IPR014756:Immunoglobulin E-set,
K11C4.2	hypothetical protein(K11C4.2)	Caenorhabditis elegans			IPR004254:Hly-III-related,
M01A8.1	hypothetical protein(M01A8.1)	Caenorhabditis elegans		GO:0019915~lipid storage,
M02B1.3	hypothetical protein(M02B1.3)	Caenorhabditis elegans			IPR006634:TRAM/LAG1/CLN8 homology domain,
M03F4.6	hypothetical protein(M03F4.6)	Caenorhabditis elegans		GO:0009792~embryo development ending in birth or egg hatching,GO:0018991~oviposition,GO:0040011~locomotion,GO:0040035~hermaphrodite genitalia development,	IPR006149:EB domain,IPR006150:Cysteine-rich repeat,IPR009030:Insulin-like growth factor binding protein, N-terminal,
M106.8	hypothetical protein(M106.8)	Caenorhabditis elegans		GO:0009792~embryo development ending in birth or egg hatching,
R01B10.4	hypothetical protein(R01B10.4)	Caenorhabditis elegans			IPR007217:Per1-like,
R12E2.1	hypothetical protein(R12E2.1)	Caenorhabditis elegans		GO:0042787~protein ubiquitination involved in ubiquitin-dependent protein catabolic process,	IPR000210:BTB/POZ-like,IPR006652:Kelch repeat type 1,IPR011333:BTB/POZ fold,IPR011705:BTB/Kelch-associated,IPR015915:Kelch-type beta propeller,IPR015916:Galactose oxidase, beta-propeller,IPR017096:Kelch-like protein, gigaxonin,
T01D3.5	hypothetical protein(T01D3.5)	Caenorhabditis elegans		GO:0019915~lipid storage,GO:0030001~metal ion transport,GO:0055085~transmembrane transport,	IPR003689:Zinc/iron permease,
T04F3.1	hypothetical protein(T04F3.1)	Caenorhabditis elegans		GO:0009058~biosynthetic process,GO:0040011~locomotion,	IPR004839:Aminotransferase, class I/classII,IPR015421:Pyridoxal phosphate-dependent transferase, major region, subdomain 1,IPR015422:Pyridoxal phosphate-dependent transferase, major region, subdomain 2,IPR015424:Pyridoxal phosphate-dependent transferase,
T08A11.1	hypothetical protein(T08A11.1)	Caenorhabditis elegans		GO:0010506~regulation of autophagy,GO:0032007~negative regulation of TOR signaling,GO:0034198~cellular response to amino acid starvation,GO:0035556~intracellular signal transduction,GO:0043547~positive regulation of GTPase activity,	IPR000591:DEP domain,IPR027244:Vacuolar membrane-associated protein Iml1,
T11F9.12	hypothetical protein(T11F9.12)	Caenorhabditis elegans			IPR011735:HtrL protein,
T15B12.1	hypothetical protein(T15B12.1)	Caenorhabditis elegans			IPR001715:Calponin homology domain,
T19D12.4	hypothetical protein(T19D12.4)	Caenorhabditis elegans		GO:0045087~innate immune response,GO:0050829~defense response to Gram-negative bacterium,	IPR002035:von Willebrand factor, type A,
T23B3.2	hypothetical protein(T23B3.2)	Caenorhabditis elegans			IPR000612:Proteolipid membrane potential modulator,
T24H10.4	hypothetical protein(T24H10.4)	Caenorhabditis elegans			IPR008547:Protein of unknown function DUF829, TMEM53,
T27F6.8	hypothetical protein(T27F6.8)	Caenorhabditis elegans			IPR001810:F-box domain, cyclin-like,
W05B10.4	hypothetical protein(W05B10.4)	Caenorhabditis elegans		GO:0007165~signal transduction,GO:0045742~positive regulation of epidermal growth factor receptor signaling pathway,GO:0045743~positive regulation of fibroblast growth factor receptor signaling pathway,	IPR000159:Ras-association,
Y32F6A.4	hypothetical protein(Y32F6A.4)	Caenorhabditis elegans		GO:0003333~amino acid transmembrane transport,GO:0019915~lipid storage,	IPR013057:Amino acid transporter, transmembrane,
Y32H12A.6	hypothetical protein(Y32H12A.6)	Caenorhabditis elegans			IPR008254:Flavodoxin/nitric oxide synthase,
Y49G5B.1	hypothetical protein(Y49G5B.1)	Caenorhabditis elegans		GO:0009792~embryo development ending in birth or egg hatching,
Y54E10BR.1	hypothetical protein(Y54E10BR.1)	Caenorhabditis elegans		GO:0002119~nematode larval development,GO:0006506~GPI anchor biosynthetic process,GO:0008152~metabolic process,GO:0009792~embryo development ending in birth or egg hatching,	IPR002591:Type I phosphodiesterase/nucleotide pyrophosphatase/phosphate transferase,IPR007070:GPI ethanolamine phosphate transferase 1,IPR017849:Alkaline phosphatase-like, alpha/beta/alpha,IPR017850:Alkaline-phosphatase-like, core domain,IPR017852:GPI ethanolamine phosphate transferase 1, C-terminal,	cel00563:Glycosylphosphatidylinositol(GPI)-anchor biosynthesis,cel01100:Metabolic pathways,
Y57G11C.33	hypothetical protein(Y57G11C.33)	Caenorhabditis elegans		GO:0006612~protein targeting to membrane,GO:0018230~peptidyl-L-cysteine S-palmitoylation,GO:0072659~protein localization to plasma membrane,	IPR019383:Golgin subfamily A member 7/ERF4,
Y61A9LA.1	hypothetical protein(Y61A9LA.1)	Caenorhabditis elegans		GO:0055085~transmembrane transport,	IPR005828:General substrate transporter,IPR020846:Major facilitator superfamily domain,
Y62E10A.13	hypothetical protein(Y62E10A.13)	Caenorhabditis elegans		GO:0006564~L-serine biosynthetic process,GO:0008152~metabolic process,GO:0016311~dephosphorylation,	IPR006383:HAD-superfamily hydrolase, subfamily IB, PSPase-like,IPR023190:Phosphoserine phosphatase, domain 2,IPR023214:HAD-like domain,	cel00260:Glycine, serine and threonine metabolism,cel01100:Metabolic pathways,cel01130:Biosynthesis of antibiotics,cel01200:Carbon metabolism,cel01230:Biosynthesis of amino acids,
Y71H10B.1	hypothetical protein(Y71H10B.1)	Caenorhabditis elegans		GO:0000003~reproduction,GO:0002119~nematode larval development,GO:0009792~embryo development ending in birth or egg hatching,GO:0016311~dephosphorylation,	IPR008380:HAD-superfamily hydrolase, subfamily IG, 5'-nucleotidase,IPR016695:Purine 5'-nucleotidase,IPR023214:HAD-like domain,	cel00230:Purine metabolism,cel00240:Pyrimidine metabolism,cel00760:Nicotinate and nicotinamide metabolism,cel01100:Metabolic pathways,
Y87G2A.13	hypothetical protein(Y87G2A.13)	Caenorhabditis elegans			IPR019395:Transmembrane protein 161A/B,
Y87G2A.17	hypothetical protein(Y87G2A.17)	Caenorhabditis elegans			IPR000980:SH2 domain,
ZC8.6	hypothetical protein(ZC8.6)	Caenorhabditis elegans		GO:0009792~embryo development ending in birth or egg hatching,GO:0016310~phosphorylation,	IPR000403:Phosphatidylinositol 3-/4-kinase, catalytic domain,	cel00562:Inositol phosphate metabolism,cel01100:Metabolic pathways,cel04070:Phosphatidylinositol signaling system,
dve-1	hypothetical protein(dve-1)	Caenorhabditis elegans		GO:0000003~reproduction,GO:0002119~nematode larval development,GO:0006357~regulation of transcription from RNA polymerase II promoter,GO:0008340~determination of adult lifespan,GO:0009792~embryo development ending in birth or egg hatching,GO:0034514~mitochondrial unfolded protein response,GO:0040026~positive regulation of vulval development,GO:0040027~negative regulation of vulval development,	IPR001356:Homeodomain,IPR009057:Homeodomain-like,
egl-18	hypothetical protein(egl-18)	Caenorhabditis elegans		GO:0000003~reproduction,GO:0001708~cell fate specification,GO:0002119~nematode larval development,GO:0006355~regulation of transcription, DNA-templated,GO:0006366~transcription from RNA polymerase II promoter,GO:0008340~determination of adult lifespan,GO:0008406~gonad development,GO:0009792~embryo development ending in birth or egg hatching,GO:0010171~body morphogenesis,GO:0010467~gene expression…	IPR000679:Zinc finger, GATA-type,IPR013088:Zinc finger, NHR/GATA-type,
exp-2	hypothetical protein(exp-2)	Caenorhabditis elegans		GO:0006810~transport,GO:0006811~ion transport,GO:0006813~potassium ion transport,GO:0030163~protein catabolic process,GO:0034765~regulation of ion transmembrane transport,GO:0051260~protein homooligomerization,GO:0055085~transmembrane transport,GO:0071805~potassium ion transmembrane transport,	IPR003131:Potassium channel tetramerisation-type BTB domain,IPR003968:Potassium channel, voltage dependent, Kv,IPR003971:Potassium channel, voltage dependent, Kv9,IPR005821:Ion transport domain,IPR011333:BTB/POZ fold,IPR027359:Voltage-dependent potassium channel, four helix bundle domain,
let-653	hypothetical protein(let-653)	Caenorhabditis elegans		GO:0000003~reproduction,GO:0002064~epithelial cell development,GO:0008340~determination of adult lifespan,GO:0022404~molting cycle process,GO:0035150~regulation of tube size,GO:0040011~locomotion,GO:0042335~cuticle development,	IPR001507:Zona pellucida domain,IPR003609:Apple-like,
lin-1	hypothetical protein(lin-1)	Caenorhabditis elegans		GO:0000003~reproduction,GO:0000122~negative regulation of transcription from RNA polymerase II promoter,GO:0002119~nematode larval development,GO:0006355~regulation of transcription, DNA-templated,GO:0009791~post-embryonic development,GO:0009792~embryo development ending in birth or egg hatching,GO:0018991~oviposition,GO:0019915~lipid storage,GO:0040025~vulval development,GO:0040027~negative regu…	IPR000418:Ets domain,IPR011991:Winged helix-turn-helix DNA-binding domain,	cel04010:MAPK signaling pathway,cel04012:ErbB signaling pathway,
lin-29	hypothetical protein(lin-29)	Caenorhabditis elegans		GO:0000003~reproduction,GO:0002119~nematode larval development,GO:0008406~gonad development,GO:0018991~oviposition,GO:0018996~molting cycle, collagen and cuticulin-based cuticle,GO:0040011~locomotion,GO:0040025~vulval development,GO:0040026~positive regulation of vulval development,GO:0040027~negative regulation of vulval development,GO:0040034~regulation of development, heterochronic,GO:0040035~…	IPR007087:Zinc finger, C2H2,IPR013087:Zinc finger C2H2-type/integrase DNA-binding domain,IPR015880:Zinc finger, C2H2-like,
mig-5	hypothetical protein(mig-5)	Caenorhabditis elegans		GO:0000132~establishment of mitotic spindle orientation,GO:0001709~cell fate determination,GO:0001714~endodermal cell fate specification,GO:0001764~neuron migration,GO:0008356~asymmetric cell division,GO:0009792~embryo development ending in birth or egg hatching,GO:0009967~positive regulation of signal transduction,GO:0016055~Wnt signaling pathway,GO:0016477~cell migration,GO:0018991~oviposition,…	IPR000591:DEP domain,IPR001158:DIX domain,IPR001478:PDZ domain,IPR011991:Winged helix-turn-helix DNA-binding domain,IPR015506:Dishevelled-related protein,
mnm-2	hypothetical protein(mnm-2)	Caenorhabditis elegans	Transcription / Cell division and chromosome partitioning,	GO:0007411~axon guidance,	IPR007087:Zinc finger, C2H2,IPR013087:Zinc finger C2H2-type/integrase DNA-binding domain,IPR015880:Zinc finger, C2H2-like,
mrp-6	hypothetical protein(mrp-6)	Caenorhabditis elegans	Amino acid transport and metabolism,Defense mechanisms,	GO:0006810~transport,GO:0008152~metabolic process,GO:0018991~oviposition,GO:0055085~transmembrane transport,	IPR003439:ABC transporter-like,IPR003593:AAA+ ATPase domain,IPR011527:ABC transporter, transmembrane domain, type 1,IPR017871:ABC transporter, conserved site,IPR027417:P-loop containing nucleoside triphosphate hydrolase,
olrn-1	hypothetical protein(olrn-1)	Caenorhabditis elegans		GO:0008355~olfactory learning,
PAG-3	hypothetical protein(pag-3)	Caenorhabditis elegans		GO:0000122~negative regulation of transcription from RNA polymerase II promoter,GO:0014018~neuroblast fate specification,GO:0043058~regulation of backward locomotion,GO:0043059~regulation of forward locomotion,GO:0043066~negative regulation of apoptotic process,GO:0045664~regulation of neuron differentiation,GO:0046676~negative regulation of insulin secretion,GO:0046929~negative regulation of neu…	IPR007087:Zinc finger, C2H2,IPR013087:Zinc finger C2H2-type/integrase DNA-binding domain,IPR015880:Zinc finger, C2H2-like,
pod-2	hypothetical protein(pod-2)	Caenorhabditis elegans	Lipid metabolism,	GO:0002119~nematode larval development,GO:0006629~lipid metabolic process,GO:0006633~fatty acid biosynthetic process,GO:0008340~determination of adult lifespan,GO:0009792~embryo development ending in birth or egg hatching,GO:0009949~polarity specification of anterior/posterior axis,GO:0018996~molting cycle, collagen and cuticulin-based cuticle,GO:0030104~water homeostasis,GO:0040011~locomotion,GO…	IPR000022:Carboxyl transferase,IPR000089:Biotin/lipoyl attachment,IPR005479:Carbamoyl-phosphate synthetase large subunit-like, ATP-binding domain,IPR005481:Carbamoyl-phosphate synthase, large subunit, N-terminal,IPR005482:Biotin carboxylase, C-terminal,IPR011053:Single hybrid motif,IPR011054:Rudiment single hybrid motif,IPR011761:ATP-grasp fold,IPR011762:Acetyl-coenzyme A carboxyltransferase, N-t…	cel00061:Fatty acid biosynthesis,cel00620:Pyruvate metabolism,cel00640:Propanoate metabolism,cel01100:Metabolic pathways,cel01212:Fatty acid metabolism,
sem-2	hypothetical protein(sem-2)	Caenorhabditis elegans		GO:0007501~mesodermal cell fate specification,GO:0040019~positive regulation of embryonic development,GO:0040026~positive regulation of vulval development,GO:0048337~positive regulation of mesodermal cell fate specification,GO:0048582~positive regulation of post-embryonic development,GO:0048626~myoblast fate specification,GO:1901046~positive regulation of oviposition,	IPR009071:High mobility group (HMG) box domain,
sem-4	hypothetical protein(sem-4)	Caenorhabditis elegans		GO:0000122~negative regulation of transcription from RNA polymerase II promoter,GO:0007165~signal transduction,GO:0008406~gonad development,GO:0014016~neuroblast differentiation,GO:0016477~cell migration,GO:0018991~oviposition,GO:0040035~hermaphrodite genitalia development,GO:0042692~muscle cell differentiation,GO:0048333~mesodermal cell differentiation,GO:0048675~axon extension,GO:0060290~transd…	IPR007087:Zinc finger, C2H2,IPR013087:Zinc finger C2H2-type/integrase DNA-binding domain,IPR015880:Zinc finger, C2H2-like,
spd-1	hypothetical protein(spd-1)	Caenorhabditis elegans		GO:0000003~reproduction,GO:0000226~microtubule cytoskeleton organization,GO:0000910~cytokinesis,GO:0006898~receptor-mediated endocytosis,GO:0007052~mitotic spindle organization,GO:0008406~gonad development,GO:0009792~embryo development ending in birth or egg hatching,GO:0010171~body morphogenesis,GO:0018991~oviposition,GO:0040011~locomotion,GO:0040014~regulation of multicellular organism growth,G…	IPR007145:Microtubule-associated protein, MAP65/Ase1/PRC1,
unc-130	hypothetical protein(unc-130)	Caenorhabditis elegans		GO:0000122~negative regulation of transcription from RNA polymerase II promoter,GO:0006351~transcription, DNA-templated,GO:0006355~regulation of transcription, DNA-templated,GO:0007399~nervous system development,GO:0009792~embryo development ending in birth or egg hatching,GO:0045138~nematode male tail tip morphogenesis,GO:0045185~maintenance of protein location,GO:0048846~axon extension involved…	IPR001766:Transcription factor, fork head,IPR011991:Winged helix-turn-helix DNA-binding domain,
unc-44	hypothetical protein(unc-44)	Caenorhabditis elegans	General function prediction only,	GO:0007126~meiotic nuclear division,GO:0007165~signal transduction,GO:0007411~axon guidance,GO:0010171~body morphogenesis,GO:0016358~dendrite development,GO:0033563~dorsal/ventral axon guidance,GO:0040011~locomotion,GO:0040018~positive regulation of multicellular organism growth,GO:0048675~axon extension,GO:0072661~protein targeting to plasma membrane,	IPR000488:Death domain,IPR000906:ZU5,IPR002110:Ankyrin repeat,IPR011029:Death-like domain,IPR020683:Ankyrin repeat-containing domain,
unc-57	hypothetical protein(unc-57)	Caenorhabditis elegans		GO:0006897~endocytosis,GO:0010940~positive regulation of necrotic cell death,GO:0040011~locomotion,GO:0043050~pharyngeal pumping,GO:0072583~clathrin-mediated endocytosis,	IPR001452:Src homology-3 domain,IPR004148:BAR domain,IPR027267:Arfaptin homology (AH) domain/BAR domain,	cel04144:Endocytosis,
unc-69	hypothetical protein(unc-69)	Caenorhabditis elegans		GO:0030516~regulation of axon extension,GO:0040011~locomotion,GO:0050807~regulation of synapse organization,	IPR019357:Protein of unknown function DUF2205, coiled-coil,
unc-70	hypothetical protein(unc-70)	Caenorhabditis elegans		GO:0002119~nematode larval development,GO:0007411~axon guidance,GO:0007413~axonal fasciculation,GO:0008340~determination of adult lifespan,GO:0009792~embryo development ending in birth or egg hatching,GO:0010172~embryonic body morphogenesis,GO:0016358~dendrite development,GO:0040011~locomotion,GO:0040012~regulation of locomotion,GO:0042594~response to starvation,GO:0046716~muscle cell cellular ho…	IPR001589:Actinin-type, actin-binding, conserved site,IPR001605:Pleckstrin homology domain, spectrin-type,IPR001715:Calponin homology domain,IPR001849:Pleckstrin homology domain,IPR002017:Spectrin repeat,IPR011993:Pleckstrin homology-like domain,IPR016343:Spectrin, beta subunit,IPR018159:Spectrin/alpha-actinin,
rig-1	neuRonal IGCAM(rig-1)	Caenorhabditis elegans		GO:0000003~reproduction,GO:0009792~embryo development ending in birth or egg hatching,	IPR003598:Immunoglobulin subtype 2,IPR003599:Immunoglobulin subtype,IPR003961:Fibronectin, type III,IPR007110:Immunoglobulin-like domain,IPR013098:Immunoglobulin I-set,IPR013783:Immunoglobulin-like fold,
sec-31	yeast SEC homolog(sec-31)	Caenorhabditis elegans		GO:0000003~reproduction,GO:0009792~embryo development ending in birth or egg hatching,	IPR001680:WD40 repeat,IPR015943:WD40/YVTN repeat-like-containing domain,IPR017986:WD40-repeat-containing domain,

## Sheet: func anno chart
Category	Term	Count	%	PValue	Genes	List Total	Pop Hits	Pop Total	Fold Enrichment	Bonferroni	Benjamini	FDR
INTERPRO	IPR024201:Calcineurin-like phosphoesterase	2	0.501253	0.0443994	K07C11.7, C25E10.12	326	2	14476	44.4049	1	0.69737	48.6999
GOTERM_BP_DIRECT	GO:0031532~actin cytoskeleton reorganization	4	1.00251	0.000154118	CED-12, PAT-6, CED-1, CED-2	295	5	11627	31.5308	0.0815609	0.00652322	0.224787
GOTERM_BP_DIRECT	GO:0010631~epithelial cell migration	5	1.25313	1.32027e-05	ARX-7, ARX-1, ARX-5, ARX-4, ARX-2	295	7	11627	28.1525	0.00726146	0.00104059	0.0192751
GOTERM_BP_DIRECT	GO:0034314~Arp2/3 complex-mediated actin nucleation	6	1.50376	1.15864e-06	ARX-7, ARX-1, ARX-5, ARX-4, ARX-3, ARX-2	295	9	11627	26.2757	0.000639364	0.000127905	0.00169167
GOTERM_BP_DIRECT	GO:0042692~muscle cell differentiation	2	0.501253	0.0739621	CEH-20, SEM-4	295	3	11627	26.2757	1	0.564683	67.4345
GOTERM_BP_DIRECT	GO:0045836~positive regulation of meiotic nuclear division	2	0.501253	0.0739621	NOS-3, CDK-1	295	3	11627	26.2757	1	0.564683	67.4345
GOTERM_BP_DIRECT	GO:0030833~regulation of actin filament polymerization	4	1.00251	0.000519408	ARX-7, ARX-5, ARX-4, ARX-3	295	7	11627	22.522	0.249329	0.0177645	0.755696
INTERPRO	IPR001440:Tetratricopeptide TPR-1	2	0.501253	0.0868332	CHN-1, DNJ-7	326	4	14476	22.2025	1	0.826773	73.6854
INTERPRO	IPR001762:Blood coagulation inhibitor, Disintegrin	2	0.501253	0.0868332	SUP-17, ADM-4	326	4	14476	22.2025	1	0.826773	73.6854
GOTERM_BP_DIRECT	GO:0009967~positive regulation of signal transduction	2	0.501253	0.097384	MIG-5, CED-2	295	4	11627	19.7068	1	0.63576	77.5965
GOTERM_BP_DIRECT	GO:0035269~protein O-linked mannosylation	2	0.501253	0.097384	DPM-3, H43I07.3	295	4	11627	19.7068	1	0.63576	77.5965
INTERPRO	IPR001589:Actinin-type, actin-binding, conserved site	3	0.75188	0.012866	UNC-70, PLST-1, ANC-1	326	8	14476	16.6518	0.999446	0.438278	17.3306
GOTERM_BP_DIRECT	GO:0016331~morphogenesis of embryonic epithelium	5	1.25313	0.000239108	ARX-7, ARX-1, ARX-5, ARX-4, ARX-2	295	13	11627	15.1591	0.123662	0.00938448	0.348545
INTERPRO	IPR001173:Glycosyl transferase, family 2	4	1.00251	0.00271283	GLY-6, GLY-5, BRE-3, H43I07.3	326	13	14476	13.663	0.79255	0.2306	3.91388
GOTERM_BP_DIRECT	GO:0048337~positive regulation of mesodermal cell fate specification	3	0.75188	0.0250777	LIN-39, CEH-20, SEM-2	295	10	11627	11.8241	0.999999	0.337898	30.9832
GOTERM_BP_DIRECT	GO:0042464~dosage compensation by hypoactivation of X chromosome	3	0.75188	0.0250777	FOX-1, MIX-1, DPY-30	295	10	11627	11.8241	0.999999	0.337898	30.9832
INTERPRO	IPR004000:Actin-related protein	3	0.75188	0.0285861	ARX-1, ARP-11, ARX-2	326	12	14476	11.1012	1	0.673558	34.7053
GOTERM_BP_DIRECT	GO:0055059~asymmetric neuroblast division	3	0.75188	0.0301459	EGL-13, MOP-25.2, NMY-2	295	11	11627	10.7492	1	0.374589	36.0405
KEGG_PATHWAY	cel00061:Fatty acid biosynthesis	3	0.75188	0.0311146	ACS-13, POD-2, ACS-2	67	13	3036	10.4569	0.859107	0.278646	27.3111
INTERPRO	IPR002293:Amino acid/polyamine transporter I	3	0.75188	0.0332904	F23F1.6, AAT-1, AAT-3	326	13	14476	10.2473	1	0.643617	39.2015
GOTERM_BP_DIRECT	GO:0007015~actin filament organization	5	1.25313	0.0014089	CED-12, ARX-1, GEX-3, ARX-2, CAS-1	295	20	11627	9.85339	0.540797	0.0363818	2.03749
INTERPRO	IPR002049:EGF-like, laminin	3	0.75188	0.0382728	EPI-1, CED-1, UNC-6	326	14	14476	9.51534	1	0.65903	43.6479
GOTERM_BP_DIRECT	GO:0006506~GPI anchor biosynthetic process	4	1.00251	0.00836569	B0491.1, DPM-3, Y54E10BR.1, H43I07.3	295	17	11627	9.27378	0.990316	0.163356	11.5434
GOTERM_BP_DIRECT	GO:0009952~anterior/posterior pattern specification	3	0.75188	0.0413605	LIN-39, CEH-20, LAT-1	295	13	11627	9.09544	1	0.450013	46.0296
GOTERM_BP_DIRECT	GO:0048675~axon extension	8	2.00501	3.96186e-05	SAX-3, LET-60, UNC-44, SAX-1, MIG-15, KLC-2, UNC-6, SEM-4	295	38	11627	8.29759	0.0216325	0.0019862	0.0578301
GOTERM_BP_DIRECT	GO:0033563~dorsal/ventral axon guidance	4	1.00251	0.0132638	SAX-3, UNC-44, MIG-15, UNC-6	295	20	11627	7.88271	0.999371	0.224432	17.7129
GOTERM_BP_DIRECT	GO:0015807~L-amino acid transport	3	0.75188	0.0538729	F23F1.6, AAT-1, AAT-3	295	15	11627	7.88271	1	0.517044	55.4501
INTERPRO	IPR001715:Calponin homology domain	5	1.25313	0.00431097	T15B12.1, PAT-6, UNC-70, PLST-1, ANC-1	326	30	14476	7.40082	0.918034	0.300472	6.15223
INTERPRO	IPR009071:High mobility group (HMG) box domain	3	0.75188	0.0606967	EGL-13, HMG-1.1, SEM-2	326	18	14476	7.40082	1	0.765478	60.1598
GOTERM_BP_DIRECT	GO:1902475~L-alpha-amino acid transmembrane transport	3	0.75188	0.0605663	F23F1.6, AAT-1, AAT-3	295	16	11627	7.39004	1	0.535316	59.8369
GOTERM_BP_DIRECT	GO:1901046~positive regulation of oviposition	3	0.75188	0.0675264	TOCA-1, GEX-3, SEM-2	295	17	11627	6.95533	1	0.552472	63.9692
KEGG_PATHWAY	cel04012:ErbB signaling pathway	5	1.25313	0.00578681	LIN-1, MKK-4, PLC-3, LET-60, CED-2	67	34	3036	6.66374	0.302201	0.164656	5.68852
GOTERM_BP_DIRECT	GO:0043652~engulfment of apoptotic cell	15	3.7594	4.4599e-08	PTR-4, NHR-23, ARX-5, MCM-4, DLC-1, ARX-3, ARX-2, KIN-2, RPB-7, ARX-7, CED-12, EGL-15, CED-1, CED-2, NEX-1	295	89	11627	6.64273	2.46183e-05	8.20618e-06	6.51174e-05
COG_ONTOLOGY	Cell envelope biogenesis, outer membrane	4	1.00251	0.0187492	GLY-6, GLY-5, ALGN-2, BRE-3	35	21	1218	6.62857	0.26128	0.26128	12.5767
GOTERM_BP_DIRECT	GO:0040034~regulation of development, heterochronic	3	0.75188	0.0747355	LIN-29, DAF-12, HBL-1	295	18	11627	6.56893	1	0.561571	67.8293
GOTERM_BP_DIRECT	GO:0008045~motor neuron axon guidance	3	0.75188	0.0747355	DDR-1, UNC-6, PTP-3	295	18	11627	6.56893	1	0.561571	67.8293
INTERPRO	IPR013098:Immunoglobulin I-set	6	1.50376	0.00264503	SAX-7, KETN-1, RIG-1, SAX-3, EGL-15, PTP-3	326	43	14476	6.19603	0.784221	0.264129	3.81782
GOTERM_BP_DIRECT	GO:0040026~positive regulation of vulval development	11	2.75689	9.51187e-06	LIN-39, GON-2, LIN-2, DVE-1, LIN-29, LET-60, ISW-1, NHR-91, RSP-1, SEM-2, LSY-12	295	70	11627	6.19356	0.00523681	0.000874713	0.013887
KEGG_PATHWAY	cel04010:MAPK signaling pathway	8	2.00501	0.000231999	LIN-1, KIN-1, CNB-1, CRP-1, MKK-4, PMK-2, LET-60, CED-2	67	59	3036	6.14419	0.0142826	0.0142826	0.233875
INTERPRO	IPR020845:AMP-binding, conserved site	3	0.75188	0.0864793	ACS-13, ACS-20, ACS-2	326	22	14476	6.05521	1	0.835668	73.5352
INTERPRO	IPR008936:Rho GTPase activation protein	4	1.00251	0.0290985	SRGP-1, GAP-2, TAG-325, RLBP-1	326	30	14476	5.92065	1	0.656519	35.2096
GOTERM_BP_DIRECT	GO:0009791~post-embryonic development	3	0.75188	0.0898337	LIN-1, LIN-2, UNC-11	295	20	11627	5.91203	1	0.611205	74.6991
GOTERM_BP_DIRECT	GO:0042659~regulation of cell fate specification	3	0.75188	0.0898337	LIN-39, LIN-1, LET-60	295	20	11627	5.91203	1	0.611205	74.6991
GOTERM_BP_DIRECT	GO:0006897~endocytosis	7	1.75439	0.00111494	TAT-5, CNB-1, UNC-57, PTR-4, MCA-3, TOCA-1, UNC-11	295	47	11627	5.8701	0.459786	0.0303203	1.6156
KEGG_PATHWAY	cel00510:N-Glycan biosynthesis	4	1.00251	0.0285845	ALGN-2, DAD-1, DPM-3, H43I07.3	67	31	3036	5.84689	0.834381	0.302053	25.3727
INTERPRO	IPR000198:Rho GTPase-activating protein domain	3	0.75188	0.0933597	SRGP-1, TAG-325, RLBP-1	326	23	14476	5.79194	1	0.839677	76.3183
GOTERM_BP_DIRECT	GO:0035046~pronuclear migration	8	2.00501	0.00049368	CAP-2, ARX-1, PFD-2, DNC-2, ANC-1, DLI-1, DLC-1, GEX-3	295	56	11627	5.63051	0.238586	0.0180078	0.71839
GOTERM_BP_DIRECT	GO:0003333~amino acid transmembrane transport	4	1.00251	0.0328834	F23F1.6, Y32F6A.4, AAT-1, AAT-3	295	28	11627	5.63051	1	0.392761	38.6264
GOTERM_BP_DIRECT	GO:0048557~embryonic digestive tract morphogenesis	3	0.75188	0.0976909	MIG-5, LET-413, MIG-14	295	21	11627	5.63051	1	0.630468	77.7075
GOTERM_BP_DIRECT	GO:0007163~establishment or maintenance of cell polarity	3	0.75188	0.0976909	SAX-1, LET-413, CAS-1	295	21	11627	5.63051	1	0.630468	77.7075
INTERPRO	IPR013026:Tetratricopeptide repeat-containing domain	6	1.50376	0.00469762	EMC-2, CHN-1, DNJ-7, UTX-1, AGS-3, KLC-2	326	49	14476	5.43734	0.934541	0.288793	6.68644
GOTERM_BP_DIRECT	GO:0000132~establishment of mitotic spindle orientation	4	1.00251	0.039286	SAX-7, MIG-5, DNC-2, MIG-14	295	30	11627	5.25514	1	0.441328	44.299
INTERPRO	IPR003598:Immunoglobulin subtype 2	6	1.50376	0.00558052	SAX-7, KETN-1, RIG-1, SAX-3, EGL-15, PTP-3	326	51	14476	5.22411	0.960843	0.302337	7.89564
INTERPRO	IPR003599:Immunoglobulin subtype	6	1.50376	0.00606318	SAX-7, KETN-1, RIG-1, SAX-3, EGL-15, PTP-3	326	52	14476	5.12364	0.970438	0.296809	8.55049
GOTERM_BP_DIRECT	GO:0016477~cell migration	16	4.01003	5.17452e-07	MIG-5, LIN-39, CEH-20, EPI-1, MIG-15, MIG-14, CED-12, EIF-1, EGL-15, CDC-26, UTX-1, SPIN-2, EGL-18, GEX-3, CED-2, SEM-4	295	124	11627	5.08562	0.000285593	7.14059e-05	0.000755511
INTERPRO	IPR001849:Pleckstrin homology domain	8	2.00501	0.00096169	F55C12.5, GAP-2, CED-12, PLC-3, TAG-325, UNC-70, C07B5.4, F38B7.3	326	70	14476	5.07485	0.427124	0.427124	1.40415
KEGG_PATHWAY	cel04020:Calcium signaling pathway	4	1.00251	0.0420627	KIN-1, CNB-1, PLC-3, MCA-3	67	36	3036	5.03483	0.930353	0.31656	35.1868
INTERPRO	IPR019734:Tetratricopeptide repeat	6	1.50376	0.00657447	EMC-2, CHN-1, DNJ-7, UTX-1, AGS-3, KLC-2	326	53	14476	5.02697	0.978054	0.293335	9.23945
GOTERM_BP_DIRECT	GO:0040017~positive regulation of locomotion	5	1.25313	0.0179102	SPD-1, EPI-1, MCA-3, PAT-2, UNC-6	295	40	11627	4.92669	0.999953	0.267836	23.1927
INTERPRO	IPR013087:Zinc finger C2H2-type/integrase DNA-binding domain	8	2.00501	0.00156443	LIN-29, B0310.2, REF-2, MNM-2, F26A10.2, PAG-3, HBL-1, SEM-4	326	76	14476	4.6742	0.59607	0.260789	2.27481
INTERPRO	IPR023214:HAD-like domain	5	1.25313	0.0308712	TAT-5, Y71H10B.1, C13C4.4, MCA-3, Y62E10A.13	326	53	14476	4.18914	1	0.656308	36.9267
INTERPRO	IPR001452:Src homology-3 domain	6	1.50376	0.0143198	LIN-2, UNC-57, PLC-3, TOCA-1, B0303.7, CED-2	326	64	14476	4.16296	0.999764	0.449268	19.1021
GOTERM_BP_DIRECT	GO:0001764~neuron migration	4	1.00251	0.0705693	MIG-5, SAX-3, EPI-1, PTP-3	295	38	11627	4.1488	1	0.554225	65.6483
INTERPRO	IPR003961:Fibronectin, type III	4	1.00251	0.0716682	SAX-7, RIG-1, SAX-3, PTP-3	326	43	14476	4.13069	1	0.797038	66.4782
INTERPRO	IPR007110:Immunoglobulin-like domain	7	1.75439	0.00914216	SAX-7, KETN-1, RIG-1, SAX-3, EGL-15, IGEG-2, PTP-3	326	80	14476	3.88543	0.995096	0.357981	12.6269
GOTERM_BP_DIRECT	GO:0016358~dendrite development	4	1.00251	0.0893477	C09D4.1, UNC-70, UNC-44, UNC-6	295	42	11627	3.75367	1	0.615857	74.5011
GOTERM_BP_DIRECT	GO:0006486~protein glycosylation	7	1.75439	0.0109222	GLY-6, GLY-5, DAD-1, DPM-3, BRE-3, LET-268, BUS-17	295	74	11627	3.72831	0.997671	0.194674	14.8153
GOTERM_BP_DIRECT	GO:0040025~vulval development	11	2.75689	0.000859496	LIN-1, DAF-9, LIN-2, EGL-13, CPZ-1, MEP-1, SUP-17, LIN-29, EGL-18, HBL-1, MIG-14	295	119	11627	3.64327	0.377895	0.0260246	1.24761
KEGG_PATHWAY	cel04144:Endocytosis	8	2.00501	0.00633435	CRP-1, ARX-7, UNC-57, CAP-2, PPK-1, ARX-5, ARX-4, ARX-3	67	103	3036	3.51949	0.325632	0.123068	6.21136
INTERPRO	IPR015880:Zinc finger, C2H2-like	11	2.75689	0.00130552	ZTF-30, MEP-1, LIN-29, B0310.2, REF-2, MNM-2, F10B5.3, F26A10.2, PAG-3, HBL-1, SEM-4	326	141	14476	3.46421	0.530641	0.314903	1.90169
GOTERM_BP_DIRECT	GO:0018991~oviposition	30	7.5188	1.67327e-08	MIG-5, LIN-39, LIN-1, CEH-20, AST-1, PTC-1, LIN-2, PAT-2, ARX-5, MIG-15, ARX-4, KIN-1, MRP-6, LET-60, OAC-46, ARP-11, SEM-4, SPD-1, M03F4.6, NHR-23, LIN-29, UNC-7, REF-2, FOX-1, CHN-1, EGL-13, EGL-15, C39B10.1, HBL-1, GEX-3	295	349	11627	3.38799	9.23642e-06	4.61822e-06	2.44308e-05
GOTERM_BP_DIRECT	GO:0006260~DNA replication	5	1.25313	0.0617358	MCM-7, PCN-1, DLC-1, MCM-4, RPA-1	295	59	11627	3.34013	1	0.534519	60.5607
GOTERM_BP_DIRECT	GO:0007411~axon guidance	8	2.00501	0.0108018	LIN-39, SAX-3, MNM-2, UNC-70, UNC-44, GEX-3, UNC-6, PTP-3	295	96	11627	3.28446	0.997509	0.199114	14.6637
GOTERM_BP_DIRECT	GO:0030334~regulation of cell migration	5	1.25313	0.0681266	DAF-9, CED-12, MIG-15, MIG-14, UNC-6	295	61	11627	3.23062	1	0.548356	64.3063
GOTERM_BP_DIRECT	GO:0032940~secretion by cell	6	1.50376	0.0451832	KIN-2, EGL-15, LET-60, MCA-3, LET-268, PAT-2	295	77	11627	3.07119	1	0.47168	49.088
INTERPRO	IPR007087:Zinc finger, C2H2	12	3.00752	0.0019275	ZTF-30, MEP-1, LIN-29, TLP-1, B0310.2, REF-2, MNM-2, F10B5.3, F26A10.2, PAG-3, HBL-1, SEM-4	326	174	14476	3.06241	0.672772	0.243668	2.7958
GOTERM_BP_DIRECT	GO:0040027~negative regulation of vulval development	17	4.26065	0.00014835	LIN-1, LIN-39, CEH-20, TRR-1, LIN-2, DVE-1, MEP-1, LIN-29, EPI-1, DPY-30, ARX-5, C11H1.3, LET-60, UTX-1, ISW-1, K08F4.3, DLI-1	295	220	11627	3.04559	0.0786313	0.00680135	0.216382
GOTERM_BP_DIRECT	GO:0030163~protein catabolic process	12	3.00752	0.00213328	EGL-13, EGL-15, ASP-1, PAT-6, UNC-7, EAT-20, GPB-2, EXP-2, PAT-2, UBQ-1, UNC-6, UNC-94	295	157	11627	3.0125	0.692361	0.0521728	3.06994
GOTERM_BP_DIRECT	GO:0043547~positive regulation of GTPase activity	8	2.00501	0.017055	SRGP-1, RGS-4, GAP-2, CED-12, LET-60, TOCA-1, AGS-3, T08A11.1	295	105	11627	3.00294	0.999925	0.271318	22.2103
GOTERM_BP_DIRECT	GO:0007399~nervous system development	6	1.50376	0.0517818	FOX-1, DDR-1, SAX-1, MCM-4, UNC-130, PTP-3	295	80	11627	2.95602	1	0.511228	53.9907
INTERPRO	IPR011701:Major facilitator superfamily	7	1.75439	0.0321773	C09D4.1, SLC-17.9, SLC-17.5, SPIN-2, SLC-17.2, F47B8.10, B0416.5	326	106	14476	2.9324	1	0.650781	38.1645
INTERPRO	IPR013783:Immunoglobulin-like fold	7	1.75439	0.0334722	SAX-7, KETN-1, RIG-1, SAX-3, EGL-15, IGEG-2, PTP-3	326	107	14476	2.90499	1	0.626788	39.3694
INTERPRO	IPR001356:Homeodomain	6	1.50376	0.067261	LIN-39, CEH-48, CEH-20, CEH-32, DVE-1, ALR-1	326	97	14476	2.7467	1	0.78788	64.0616
INTERPRO	IPR011990:Tetratricopeptide-like helical	6	1.50376	0.067261	EMC-2, CHN-1, DNJ-7, UTX-1, AGS-3, KLC-2	326	97	14476	2.7467	1	0.78788	64.0616
GOTERM_BP_DIRECT	GO:0007067~mitotic nuclear division	8	2.00501	0.0288758	GON-2, PTC-1, MIX-1, CYB-1, CDK-1, CYA-1, CDC-26, DNC-2	295	117	11627	2.69494	1	0.370051	34.8066
GOTERM_BP_DIRECT	GO:0000122~negative regulation of transcription from RNA polymerase II promoter	6	1.50376	0.0747766	LIN-1, TLF-1, PAG-3, HBL-1, UNC-130, SEM-4	295	89	11627	2.65709	1	0.554902	67.8501
INTERPRO	IPR009057:Homeodomain-like	7	1.75439	0.0838062	LIN-39, CEH-48, CEH-20, CEH-32, DVE-1, ALR-1, ISW-1	326	135	14476	2.30248	1	0.836336	72.3739
GOTERM_BP_DIRECT	GO:0051301~cell division	8	2.00501	0.0590093	PTC-1, MIX-1, CYB-1, CDK-1, EGL-13, CYA-1, CDC-26, XPO-1	295	137	11627	2.30152	1	0.533753	58.8539
GOTERM_BP_DIRECT	GO:0048477~oogenesis	12	3.00752	0.0178773	ALGN-2, PTC-1, DAD-1, CYB-1, CDK-1, LET-60, CGH-1, CDC-26, SPIN-2, ARP-11, PCN-1, DLC-1	295	210	11627	2.2522	0.999953	0.27473	23.1552
GOTERM_BP_DIRECT	GO:0008406~gonad development	19	4.7619	0.00293138	SPD-1, GON-2, NHR-23, MEP-1, LIN-29, EPI-1, NHR-61, MCM-4, MIG-14, RPA-1, RPB-7, CDK-1, EIF-1, CDC-26, UTX-1, SPIN-2, EGL-18, DLI-1, SEM-4	295	345	11627	2.1706	0.802199	0.0680316	4.19572
GOTERM_BP_DIRECT	GO:0040011~locomotion	77	19.2982	4.61069e-11	CEH-20, PTC-1, UNC-70, MCA-3, XPO-1, MCM-4, MIG-15, D2024.5, DLC-1, ARX-3, PFN-1, KLC-2, ARX-2, CPL-1, C09D4.1, UNC-69, ARX-7, CDK-1, LET-60, F37B12.3, SPIN-2, LET-653, MACO-1, IDHA-1, ARP-11, CEH-32, M03F4.6, NHR-23, LIN-29, TLF-1, BLI-3, EPI-1, F26A10.2, LET-413, MCM-7, UNC-57, EGL-13, UNC-18, EGL-15, EIF-1, EGL-18, HBL-1, UNC-11, LIN-39, TRR-1, PTR-4, SAX-3, PAT-6, PFD-2, PPK-1, PAT-2, UNC-94,…	295	1405	11627	2.16003	2.5451e-08	2.5451e-08	6.73191e-08
GOTERM_BP_DIRECT	GO:0040035~hermaphrodite genitalia development	39	9.77444	2.12421e-05	LIN-1, TRR-1, PMK-2, MEP-1, VBH-1, CHTL-1, DLC-1, MIG-15, MIG-14, TAT-5, CDK-1, CYA-1, CGH-1, LET-60, OAC-46, ISW-1, IDHA-1, SEM-4, SPD-1, GON-2, M03F4.6, LIN-29, EAT-20, EPI-1, REF-2, NMY-2, LET-413, C30H7.2, MCM-7, C11H1.3, EGL-13, CAP-2, EGL-15, UTX-1, EGL-18, HBL-1, DLI-1, GEX-3, LSY-12	295	738	11627	2.08283	0.0116573	0.00130202	0.0310104
INTERPRO	IPR020846:Major facilitator superfamily domain	10	2.50627	0.0590131	C09D4.1, SLC-17.9, Y61A9LA.1, SLC-17.5, SPIN-2, SLC-17.2, HMIT-1.2, F47B8.10, Y70G10A.3, B0416.5	326	219	14476	2.02762	1	0.769482	59.0973
GOTERM_BP_DIRECT	GO:0055085~transmembrane transport	21	5.26316	0.00415701	SLC-17.9, GON-2, Y61A9LA.1, SLC-17.5, GLT-5, HMIT-1.2, T01D3.5, F47B8.10, B0416.5, PMP-3, C09D4.1, F30B5.7, MRP-6, SPIN-2, SLC-17.2, INX-7, EXP-2, NKCC-1, SNF-3, NHX-5, KCC-1	295	413	11627	2.00408	0.899686	0.0878749	5.90089
GOTERM_BP_DIRECT	GO:0010171~body morphogenesis	30	7.5188	0.000923066	B0336.3, CEH-20, TRR-1, PTR-4, PFD-2, XPO-1, LET-268, DLC-1, MIG-15, KIN-2, MEL-26, F27C1.2, LET-60, UNC-44, IDHA-1, SPD-1, CEH-32, NHR-23, TLF-1, BLI-3, F23B12.4, EPI-1, DPY-30, MCM-7, C11H1.3, CAP-2, EIF-1, EGL-18, HBL-1, GEX-3	295	616	11627	1.91949	0.399365	0.0264732	1.33931
GOTERM_BP_DIRECT	GO:0006915~apoptotic process	21	5.26316	0.0194058	EMC-2, PLC-3, MEP-1, EPI-1, NMY-2, PPK-1, UBQ-1, DLC-1, HSP-4, TAT-5, ALGN-2, CED-12, DAD-1, CGH-1, EIF-1, DCT-1, CDC-26, CED-1, PCN-1, ARP-11, CED-2	295	479	11627	1.72794	0.99998	0.279491	24.883
GOTERM_BP_DIRECT	GO:0006898~receptor-mediated endocytosis	32	8.02005	0.00333555	TRR-1, CEH-20, PTC-1, PLC-3, LET-268, PAT-2, DLC-1, MIG-15, B0416.5, RPA-1, ARX-2, LET-60, CGH-1, IDHA-1, CED-1, EMC-2, SPD-1, FRM-10, F10B5.3, EPI-1, F26A10.2, NMY-2, F39G3.5, SFTD-3, C30H7.2, RPB-7, DAD-1, EGL-15, UNC-11, GEX-3, DLI-1, LSY-12	295	733	11627	1.72065	0.841864	0.0739675	4.76118
GOTERM_BP_DIRECT	GO:0016310~phosphorylation	15	3.7594	0.0588059	CKK-1, MKK-4, AAKG-3, TRR-1, PMK-2, ZC8.6, PPK-1, MIG-15, B0001.4, KIN-1, AAKB-2, CDK-1, EGL-15, ZK673.2, SAX-1	295	348	11627	1.69886	1	0.540681	58.7238
INTERPRO	IPR027417:P-loop containing nucleoside triphosphate hydrolase	19	4.7619	0.048188	LIN-2, MIX-1, VBH-1, NMY-2, MCM-4, PMP-3, B0001.4, C46E1.3, MCM-7, CRP-1, MRP-6, LET-60, CGH-1, ISW-1, ZK673.2, K02E10.1, DLI-1, RAB-37, KLP-4	326	522	14476	1.61627	1	0.711564	51.6093
GOTERM_BP_DIRECT	GO:0007165~signal transduction	17	4.26065	0.0673748	LAT-1, GAP-2, PLC-3, TAG-325, B0334.6, GPB-2, RLBP-1, MIG-15, SRGP-1, DOP-5, LET-60, UNC-44, W05B10.4, SRX-45, CED-2, CAS-1, SEM-4	295	420	11627	1.59531	1	0.559222	63.8836
KEGG_PATHWAY	cel01100:Metabolic pathways	24	6.01504	0.0143261	ACS-13, SODH-1, ACLY-1, Y71H10B.1, PLC-3, Y54E10BR.1, ZC8.6, IPLA-2, PPK-1, H43I07.3, B0001.4, RPB-7, GLY-5, ALGN-2, COX-17, DAD-1, B0491.1, DPM-3, PGES-2, ZK673.2, POD-2, IDHA-1, ACS-2, Y62E10A.13	67	684	3036	1.58995	0.591247	0.200414	13.5512
GOTERM_BP_DIRECT	GO:0000003~reproduction	85	21.3033	3.395e-05	PMK-2, C25D7.10, NOS-3, PTC-1, XPO-1, GLIT-1, UBQ-1, ARX-5, MCM-4, MIG-15, HSP-4, ARX-4, DLC-1, RPA-1, ARX-3, PFN-1, ARX-7, CYB-1, CDK-1, DPM-3, LET-60, CGH-1, SPIN-2, LET-653, IDHA-1, ARP-11, CAS-1, GON-2, NHR-23, FRM-10, LIN-29, EPI-1, F26A10.2, LET-413, SFTD-3, C30H7.2, PTP-3, MCM-7, DOP-5, EGL-13, UNC-18, CAP-2, EGL-15, EIF-1, CDC-26, EGL-18, HBL-1, SEC-31, UNC-11, PCN-1, NEP-1, LIN-1, DAF-9,…	295	2205	11627	1.51934	0.0185662	0.00187232	0.0495577
GOTERM_BP_DIRECT	GO:0002119~nematode larval development	73	18.2957	0.000754876	CEH-20, PMK-2, PTC-1, AST-1, Y54E10BR.1, UNC-70, MCA-3, LET-268, XPO-1, UBQ-1, ARX-5, MCM-4, MIG-15, D2024.5, HSP-4, DLC-1, ARX-3, KLC-2, ARX-2, CPL-1, ARX-7, MEL-26, CYB-1, F37B12.3, LET-60, CGH-1, DAF-12, SPIN-2, ARP-11, CAS-1, CEH-32, MIX-1, NHR-23, LIN-29, TLF-1, BLI-3, EPI-1, NHR-61, ANC-1, SFTD-3, ALGN-2, CAP-2, EGL-15, EIF-1, EGL-18, HBL-1, LIN-1, DAF-9, TRR-1, Y71H10B.1, PTR-4, DVE-1, MEP…	295	1993	11627	1.44365	0.340879	0.0242223	1.09653
GOTERM_BP_DIRECT	GO:0009792~embryo development ending in birth or egg hatching	112	28.0702	1.43925e-05	CEH-20, AST-1, Y54E10BR.1, VBH-1, UNC-70, MCA-3, LET-268, DLC-1, KLC-2, RPA-1, KXD-1, MEL-26, CDK-1, CYA-1, LET-60, SPIN-2, IDHA-1, M106.8, CEH-32, NHR-23, ELT-6, GLY-5, CPZ-1, CAP-2, EIF-1, EGL-15, CDC-26, EGL-18, PCN-1, TRR-1, Y71H10B.1, DVE-1, PAT-6, PFD-2, PPK-1, NHR-91, PAT-2, UNC-130, UNC-94, RIG-1, H11E01.3, ISW-1, LST-1, F52H2.7, SPD-1, DPY-30, Y49G5B.1, OSM-8, RSP-1, RPB-7, DAD-1, SLC-17…	295	3091	11627	1.42812	0.00791324	0.000992597	0.0210119

## Sheet: func anno clustering
Annotation Cluster 1	Enrichment Score: 3.983917003376599
Category	Term	Count	%	PValue	Genes	List Total	Pop Hits	Pop Total	Fold Enrichment	Bonferroni	Benjamini	FDR
GOTERM_BP_DIRECT	GO:0034314~Arp2/3 complex-mediated actin nucleation	6	1.50376	1.15864e-06	ARX-7, ARX-1, ARX-5, ARX-4, ARX-3, ARX-2	295	9	11627	26.2757	0.000639364	0.000127905	0.00169167
GOTERM_BP_DIRECT	GO:0010631~epithelial cell migration	5	1.25313	1.32027e-05	ARX-7, ARX-1, ARX-5, ARX-4, ARX-2	295	7	11627	28.1525	0.00726146	0.00104059	0.0192751
GOTERM_BP_DIRECT	GO:0016331~morphogenesis of embryonic epithelium	5	1.25313	0.000239108	ARX-7, ARX-1, ARX-5, ARX-4, ARX-2	295	13	11627	15.1591	0.123662	0.00938448	0.348545
GOTERM_BP_DIRECT	GO:0030833~regulation of actin filament polymerization	4	1.00251	0.000519408	ARX-7, ARX-5, ARX-4, ARX-3	295	7	11627	22.522	0.249329	0.0177645	0.755696
KEGG_PATHWAY	cel04144:Endocytosis	8	2.00501	0.00633435	CRP-1, ARX-7, UNC-57, CAP-2, PPK-1, ARX-5, ARX-4, ARX-3	67	103	3036	3.51949	0.325632	0.123068	6.21136
Annotation Cluster 2	Enrichment Score: 2.8016223249876955
Category	Term	Count	%	PValue	Genes	List Total	Pop Hits	Pop Total	Fold Enrichment	Bonferroni	Benjamini	FDR
INTERPRO	IPR015880:Zinc finger, C2H2-like	11	2.75689	0.00130552	ZTF-30, MEP-1, LIN-29, B0310.2, REF-2, MNM-2, F10B5.3, F26A10.2, PAG-3, HBL-1, SEM-4	326	141	14476	3.46421	0.530641	0.314903	1.90169
INTERPRO	IPR013087:Zinc finger C2H2-type/integrase DNA-binding domain	8	2.00501	0.00156443	LIN-29, B0310.2, REF-2, MNM-2, F26A10.2, PAG-3, HBL-1, SEM-4	326	76	14476	4.6742	0.59607	0.260789	2.27481
INTERPRO	IPR007087:Zinc finger, C2H2	12	3.00752	0.0019275	ZTF-30, MEP-1, LIN-29, TLP-1, B0310.2, REF-2, MNM-2, F10B5.3, F26A10.2, PAG-3, HBL-1, SEM-4	326	174	14476	3.06241	0.672772	0.243668	2.7958
Annotation Cluster 3	Enrichment Score: 2.0850944843257153
Category	Term	Count	%	PValue	Genes	List Total	Pop Hits	Pop Total	Fold Enrichment	Bonferroni	Benjamini	FDR
INTERPRO	IPR001173:Glycosyl transferase, family 2	4	1.00251	0.00271283	GLY-6, GLY-5, BRE-3, H43I07.3	326	13	14476	13.663	0.79255	0.2306	3.91388
GOTERM_BP_DIRECT	GO:0006486~protein glycosylation	7	1.75439	0.0109222	GLY-6, GLY-5, DAD-1, DPM-3, BRE-3, LET-268, BUS-17	295	74	11627	3.72831	0.997671	0.194674	14.8153
COG_ONTOLOGY	Cell envelope biogenesis, outer membrane	4	1.00251	0.0187492	GLY-6, GLY-5, ALGN-2, BRE-3	35	21	1218	6.62857	0.26128	0.26128	12.5767
Annotation Cluster 4	Enrichment Score: 1.951189021926856
Category	Term	Count	%	PValue	Genes	List Total	Pop Hits	Pop Total	Fold Enrichment	Bonferroni	Benjamini	FDR
INTERPRO	IPR013098:Immunoglobulin I-set	6	1.50376	0.00264503	SAX-7, KETN-1, RIG-1, SAX-3, EGL-15, PTP-3	326	43	14476	6.19603	0.784221	0.264129	3.81782
INTERPRO	IPR003598:Immunoglobulin subtype 2	6	1.50376	0.00558052	SAX-7, KETN-1, RIG-1, SAX-3, EGL-15, PTP-3	326	51	14476	5.22411	0.960843	0.302337	7.89564
INTERPRO	IPR003599:Immunoglobulin subtype	6	1.50376	0.00606318	SAX-7, KETN-1, RIG-1, SAX-3, EGL-15, PTP-3	326	52	14476	5.12364	0.970438	0.296809	8.55049
INTERPRO	IPR007110:Immunoglobulin-like domain	7	1.75439	0.00914216	SAX-7, KETN-1, RIG-1, SAX-3, EGL-15, IGEG-2, PTP-3	326	80	14476	3.88543	0.995096	0.357981	12.6269
INTERPRO	IPR013783:Immunoglobulin-like fold	7	1.75439	0.0334722	SAX-7, KETN-1, RIG-1, SAX-3, EGL-15, IGEG-2, PTP-3	326	107	14476	2.90499	1	0.626788	39.3694
INTERPRO	IPR003961:Fibronectin, type III	4	1.00251	0.0716682	SAX-7, RIG-1, SAX-3, PTP-3	326	43	14476	4.13069	1	0.809113	66.4782
Annotation Cluster 5	Enrichment Score: 1.8941659421354167
Category	Term	Count	%	PValue	Genes	List Total	Pop Hits	Pop Total	Fold Enrichment	Bonferroni	Benjamini	FDR
INTERPRO	IPR013026:Tetratricopeptide repeat-containing domain	6	1.50376	0.00469762	EMC-2, CHN-1, DNJ-7, UTX-1, AGS-3, KLC-2	326	49	14476	5.43734	0.934541	0.288793	6.68644
INTERPRO	IPR019734:Tetratricopeptide repeat	6	1.50376	0.00657447	EMC-2, CHN-1, DNJ-7, UTX-1, AGS-3, KLC-2	326	53	14476	5.02697	0.978054	0.293335	9.23945
INTERPRO	IPR011990:Tetratricopeptide-like helical	6	1.50376	0.067261	EMC-2, CHN-1, DNJ-7, UTX-1, AGS-3, KLC-2	326	97	14476	2.7467	1	0.800637	64.0616
Annotation Cluster 6	Enrichment Score: 1.36177557664346
Category	Term	Count	%	PValue	Genes	List Total	Pop Hits	Pop Total	Fold Enrichment	Bonferroni	Benjamini	FDR
GOTERM_BP_DIRECT	GO:0003333~amino acid transmembrane transport	4	1.00251	0.0328834	F23F1.6, Y32F6A.4, AAT-1, AAT-3	295	28	11627	5.63051	1	0.392761	38.6264
INTERPRO	IPR002293:Amino acid/polyamine transporter I	3	0.75188	0.0332904	F23F1.6, AAT-1, AAT-3	326	13	14476	10.2473	1	0.643617	39.2015
GOTERM_BP_DIRECT	GO:0015807~L-amino acid transport	3	0.75188	0.0538729	F23F1.6, AAT-1, AAT-3	295	15	11627	7.88271	1	0.517044	55.4501
GOTERM_BP_DIRECT	GO:1902475~L-alpha-amino acid transmembrane transport	3	0.75188	0.0605663	F23F1.6, AAT-1, AAT-3	295	16	11627	7.39004	1	0.535316	59.8369
Annotation Cluster 7	Enrichment Score: 1.1354750862981595
Category	Term	Count	%	PValue	Genes	List Total	Pop Hits	Pop Total	Fold Enrichment	Bonferroni	Benjamini	FDR
INTERPRO	IPR011701:Major facilitator superfamily	7	1.75439	0.0321773	C09D4.1, SLC-17.9, SLC-17.5, SPIN-2, SLC-17.2, F47B8.10, B0416.5	326	106	14476	2.9324	1	0.650781	38.1645
INTERPRO	IPR020846:Major facilitator superfamily domain	10	2.50627	0.0590131	C09D4.1, SLC-17.9, Y61A9LA.1, SLC-17.5, SPIN-2, SLC-17.2, HMIT-1.2, F47B8.10, Y70G10A.3, B0416.5	326	219	14476	2.02762	1	0.78373	59.0973
GOTERM_BP_DIRECT	GO:0006820~anion transport	4	1.00251	0.206575	SLC-17.9, SLC-17.5, SLC-17.2, F47B8.10	295	62	11627	2.54281	1	0.838737	96.5902
Annotation Cluster 8	Enrichment Score: 1.1069070652173487
Category	Term	Count	%	PValue	Genes	List Total	Pop Hits	Pop Total	Fold Enrichment	Bonferroni	Benjamini	FDR
GOTERM_BP_DIRECT	GO:0007067~mitotic nuclear division	8	2.00501	0.0288758	GON-2, PTC-1, MIX-1, CYB-1, CDK-1, CYA-1, CDC-26, DNC-2	295	117	11627	2.69494	1	0.370051	34.8066
GOTERM_BP_DIRECT	GO:0051301~cell division	8	2.00501	0.0590093	PTC-1, MIX-1, CYB-1, CDK-1, EGL-13, CYA-1, CDC-26, XPO-1	295	137	11627	2.30152	1	0.533753	58.8539
GOTERM_BP_DIRECT	GO:0007049~cell cycle	6	1.50376	0.28043	PTC-1, MIX-1, CYB-1, CDK-1, CYA-1, CDC-26	295	140	11627	1.68915	1	0.9084	99.1812
Annotation Cluster 9	Enrichment Score: 0.9483517008551856
Category	Term	Count	%	PValue	Genes	List Total	Pop Hits	Pop Total	Fold Enrichment	Bonferroni	Benjamini	FDR
GOTERM_BP_DIRECT	GO:0006260~DNA replication	5	1.25313	0.0617358	MCM-7, PCN-1, DLC-1, MCM-4, RPA-1	295	59	11627	3.34013	1	0.534519	60.5607
INTERPRO	IPR012340:Nucleic acid-binding, OB-fold	4	1.00251	0.151753	MCM-7, RPB-7, MCM-4, RPA-1	326	60	14476	2.96033	1	0.949102	91.0983
KEGG_PATHWAY	cel03030:DNA replication	3	0.75188	0.1525	MCM-7, MCM-4, RPA-1	67	32	3036	4.24813	0.999965	0.680138	81.1712
Annotation Cluster 10	Enrichment Score: 0.8716391502323106
Category	Term	Count	%	PValue	Genes	List Total	Pop Hits	Pop Total	Fold Enrichment	Bonferroni	Benjamini	FDR
INTERPRO	IPR001356:Homeodomain	6	1.50376	0.067261	LIN-39, CEH-48, CEH-20, CEH-32, DVE-1, ALR-1	326	97	14476	2.7467	1	0.800637	64.0616
INTERPRO	IPR009057:Homeodomain-like	7	1.75439	0.0838062	LIN-39, CEH-48, CEH-20, CEH-32, DVE-1, ALR-1, ISW-1	326	135	14476	2.30248	1	0.846948	72.3739
INTERPRO	IPR017970:Homeobox, conserved site	3	0.75188	0.430569	LIN-39, CEH-20, ALR-1	326	65	14476	2.04946	1	0.99787	99.9746
Annotation Cluster 11	Enrichment Score: 0.5851361303274127
Category	Term	Count	%	PValue	Genes	List Total	Pop Hits	Pop Total	Fold Enrichment	Bonferroni	Benjamini	FDR
INTERPRO	IPR001806:Small GTPase superfamily	4	1.00251	0.151753	CRP-1, LET-60, K02E10.1, RAB-37	326	60	14476	2.96033	1	0.949102	91.0983
INTERPRO	IPR005225:Small GTP-binding protein domain	4	1.00251	0.267522	CRP-1, LET-60, K02E10.1, RAB-37	326	80	14476	2.22025	1	0.99234	98.97
GOTERM_BP_DIRECT	GO:0007264~small GTPase mediated signal transduction	4	1.00251	0.432607	CRP-1, LET-60, K02E10.1, RAB-37	295	95	11627	1.65952	1	0.971412	99.9745
Annotation Cluster 12	Enrichment Score: 0.429270506932433
Category	Term	Count	%	PValue	Genes	List Total	Pop Hits	Pop Total	Fold Enrichment	Bonferroni	Benjamini	FDR
INTERPRO	IPR013088:Zinc finger, NHR/GATA-type	10	2.50627	0.171549	NHR-204, NHR-23, DAF-12, NHR-46, EGL-18, NHR-61, NHR-91, ELT-6, NHR-41, NHR-68	326	277	14476	1.60307	1	0.959437	93.7086
INTERPRO	IPR001723:Steroid hormone receptor	3	0.75188	0.259682	NHR-23, NHR-46, NHR-91	326	44	14476	3.02761	1	0.99206	98.7955
INTERPRO	IPR001628:Zinc finger, nuclear hormone receptor-type	8	2.00501	0.393345	NHR-204, NHR-23, DAF-12, NHR-46, NHR-61, NHR-91, NHR-41, NHR-68	326	267	14476	1.33048	1	0.997882	99.9355
INTERPRO	IPR000536:Nuclear hormone receptor, ligand-binding, core	8	2.00501	0.444794	NHR-204, NHR-23, DAF-12, NHR-46, NHR-61, NHR-91, NHR-41, NHR-68	326	281	14476	1.2642	1	0.997959	99.9825
GOTERM_BP_DIRECT	GO:0006355~regulation of transcription, DNA-templated	21	5.26316	0.458841	LIN-1, LIN-39, CEH-48, CEH-20, AST-1, CEH-32, NHR-23, ALR-1, NHR-46, NHR-61, NHR-91, ELT-6, NHR-41, NHR-68, UNC-130, NHR-204, EGL-13, DAF-12, EGL-18, ISW-1, LSY-12	295	758	11627	1.09193	1	0.975881	99.9872
GOTERM_BP_DIRECT	GO:0006351~transcription, DNA-templated	16	4.01003	0.485146	CEH-48, CKK-1, CEH-20, NHR-23, NHR-46, NHR-61, NHR-91, NHR-41, NHR-68, UNC-130, RPB-7, NHR-204, EGL-13, DAF-12, ISW-1, HBL-1	295	576	11627	1.09482	1	0.98056	99.9938
GOTERM_BP_DIRECT	GO:0043401~steroid hormone mediated signaling pathway	8	2.00501	0.569912	NHR-204, NHR-23, DAF-12, NHR-46, NHR-61, NHR-91, NHR-41, NHR-68	295	281	11627	1.12209	1	0.989603	99.9996
Annotation Cluster 13	Enrichment Score: 0.41869272211420305
Category	Term	Count	%	PValue	Genes	List Total	Pop Hits	Pop Total	Fold Enrichment	Bonferroni	Benjamini	FDR
GOTERM_BP_DIRECT	GO:0016310~phosphorylation	15	3.7594	0.0588059	CKK-1, MKK-4, AAKG-3, TRR-1, PMK-2, ZC8.6, PPK-1, MIG-15, B0001.4, KIN-1, AAKB-2, CDK-1, EGL-15, ZK673.2, SAX-1	295	348	11627	1.69886	1	0.540681	58.7238
INTERPRO	IPR017441:Protein kinase, ATP binding site	8	2.00501	0.363984	KIN-1, CKK-1, MKK-4, PMK-2, CDK-1, EGL-15, SAX-1, MIG-15	326	259	14476	1.37158	1	0.99704	99.8707
INTERPRO	IPR008271:Serine/threonine-protein kinase, active site	6	1.50376	0.493348	KIN-1, CKK-1, MKK-4, CDK-1, SAX-1, MIG-15	326	207	14476	1.2871	1	0.998999	99.9954
INTERPRO	IPR000719:Protein kinase, catalytic domain	10	2.50627	0.586738	KIN-1, CKK-1, MKK-4, LIN-2, PMK-2, CDK-1, DDR-1, EGL-15, SAX-1, MIG-15	326	414	14476	1.07258	1	0.999703	99.9998
INTERPRO	IPR011009:Protein kinase-like domain	11	2.75689	0.64299	KIN-1, CKK-1, TRR-1, MKK-4, LIN-2, PMK-2, CDK-1, DDR-1, EGL-15, SAX-1, MIG-15	326	481	14476	1.0155	1	0.999896	100
GOTERM_BP_DIRECT	GO:0006468~protein phosphorylation	10	2.50627	0.77186	KIN-1, CKK-1, MKK-4, LIN-2, PMK-2, CDK-1, DDR-1, EGL-15, SAX-1, MIG-15	295	433	11627	0.910244	1	0.999438	100
Annotation Cluster 14	Enrichment Score: 0.3419388621013877
Category	Term	Count	%	PValue	Genes	List Total	Pop Hits	Pop Total	Fold Enrichment	Bonferroni	Benjamini	FDR
INTERPRO	IPR015943:WD40/YVTN repeat-like-containing domain	6	1.50376	0.352538	F47D12.9, GPB-2, RBC-1, DPF-7, SEC-31, ARX-3	326	174	14476	1.5312	1	0.996721	99.832
INTERPRO	IPR017986:WD40-repeat-containing domain	5	1.25313	0.480363	F47D12.9, GPB-2, RBC-1, SEC-31, ARX-3	326	159	14476	1.39638	1	0.99885	99.9934
INTERPRO	IPR001680:WD40 repeat	4	1.00251	0.556426	GPB-2, RBC-1, SEC-31, ARX-3	326	129	14476	1.3769	1	0.999554	99.9994
Annotation Cluster 15	Enrichment Score: 0.29648404116073784
Category	Term	Count	%	PValue	Genes	List Total	Pop Hits	Pop Total	Fold Enrichment	Bonferroni	Benjamini	FDR
INTERPRO	IPR000504:RNA recognition motif domain	4	1.00251	0.420497	FOX-1, B0336.3, RSP-1, PTB-1	326	105	14476	1.69162	1	0.998196	99.9671
INTERPRO	IPR012677:Nucleotide-binding, alpha-beta plait	4	1.00251	0.545817	FOX-1, B0336.3, RSP-1, PTB-1	326	127	14476	1.39858	1	0.999567	99.9991
GOTERM_BP_DIRECT	GO:0006397~mRNA processing	3	0.75188	0.562003	B0336.3, RSP-1, PTB-1	295	74	11627	1.59785	1	0.989022	99.9994
Annotation Cluster 16	Enrichment Score: 0.008889837572459433
Category	Term	Count	%	PValue	Genes	List Total	Pop Hits	Pop Total	Fold Enrichment	Bonferroni	Benjamini	FDR
INTERPRO	IPR000276:G protein-coupled receptor, rhodopsin-like	3	0.75188	0.951657	NPR-21, DOP-5, B0334.6	326	210	14476	0.634356	1	1	100
INTERPRO	IPR017452:GPCR, rhodopsin-like, 7TM	5	1.25313	0.988318	NPR-21, DOP-5, B0334.6, C39B10.1, SRX-45	326	430	14476	0.516336	1	1	100
GOTERM_BP_DIRECT	GO:0007186~G-protein coupled receptor signaling pathway	6	1.50376	0.999893	NPR-21, DOP-5, LAT-1, B0334.6, SRX-45, GBB-1	295	677	11627	0.349308	1	1	100
