# Supplementary material for: Data set of differentially expressed microRNAs in sanguinarine-treated Caenorhabditis elegans and its F3 progeny
Source: Data Brief. 2018 Oct 23;21:899–906. doi: 10.1016/j.dib.2018.10.047 (PMC6222264; doi:10.1016/j.dib.2018.10.047)
Supplement: Supplementary file 3 — Supplementary material [file mmc3.xls]

## Sheet: target genes
miRna	Gene symbol
let-7	lin-14
	hbl-1
	T14B1.1
	daf-12
	cri-1
	daf-16
	lin-41
	K08F8.1
	C50B6.3
	C34D1.1
	K10C3.4
	cids-2
	rnt-1
	R53.7
	mdf-2
	ztf-7
	nhr-17
	F18C5.10
	ceh-14
	helicase
	nhr-4
	E02A10.4
	wrk-1
	lin-28
	tsp-9
	nhr-154
	crn-6
	unc-129
	sel-7
	Y54E10A.16
	scpl-3
	uba-1
	F57G12.1
	zfp-1
	ZK970.1
	F22D3.2
let-7	hil-7
let-7	ceh-18
let-7	col-167
let-7	dpy-2
let-7	zig-1
let-7	K02E10.4
let-7	T25D10.4
let-7	Y47G6A.32
let-7	W02C12.1
let-7	alg-1
let-7	ent-2
let-7	kin-20
let-7	T06D10.1
let-7	C25H3.6
let-7	col-91
let-7	Y73E7A.8
let-7	C48A7.2
let-7	nhr-138
let-7	C34D10.1
let-7	ctbp-1
let-7	psa-3
let-7	nlp-16
let-7	tag-97
let-7	C10E2.6
let-7	lmp-1
let-7	mdt-15
let-7	nduf-7
let-7	unc-71
let-7	K01A2.10
let-7	fkh-7
let-7	nhr-25
let-7	pan-1
let-7	syd-9
let-7	B0336.3
let-7	ccr-4
let-7	flna-1
let-7	skn-1
let-7	hmg-5
let-7	inx-10
let-7	C27D6.4
let-7	ZK757.1
let-7	T04D3.5
let-7	ZC168.2
let-7	C18H7.1
let-7	C35A11.2
let-7	tag-38
let-7	ocrl-1
let-7	C46F11.6
let-7	K04B12.2
let-7	nhr-41
let-7	ZC190.4
let-7	dct-1
let-7	F29B9.2
let-7	daf-9
let-7	F32B5.6
let-7	twk-44
let-7	F35G2.1
let-7	Y39A1A.9
let-7	ZK154.1
let-7	C52B9.2
let-7	daf-5
let-7	ntl-3
let-7	T12E12.1
let-7	nhr-19
let-7	tag-218
let-7	nhr-84
let-7	F41B4.3
let-7	tbc-10
let-7	vit-6
let-7	cog-1
let-7	his-24
let-7	T04A8.7
let-7	T20G5.9
let-7	sas-4
let-7	egl-10
let-7	evl-14
let-7	inx-6
let-7	nhr-3
let-7	nhr-43
let-7	ttr-31
miR-243-3p	pac-1
miR-243-3p	egl-19
miR-243-3p	exc-9
miR-243-3p	vhp-1
miR-243-3p	F40E10.6
miR-243-3p	R11F4.3
miR-243-3p	dpy-2
miR-243-3p	uba-1
miR-57-5p	cam-1
miR-57-5p	ATPase
miR-57-5p	F43G6.4
miR-57-5p	ser-3
miR-57-5p	T01G9.1
miR-57-5p	wsp-1
miR-57-5p	ltd-1
miR-57-5p	F53A10.2
miR-57-5p	grd-1
miR-57-5p	jun-1
miR-57-5p	nhr-1
miR-57-5p	kel-8
miR-57-5p	Glutaredoxin
miR-57-5p	C17G1.5
miR-57-5p	col-17
miR-57-5p	mom-5
miR-57-5p	mod-1
miR-57-5p	fbn-1
miR-57-5p	ztf-27
miR-57-5p	F26E4.3
miR-57-5p	F44E2.4
miR-57-5p	lin-39
miR-57-5p	B0286.1
miR-57-5p	unc-62
miR-57-5p	cutl-15
miR-57-5p	R05G9R.1
miR-57-5p	nob-1
miR-57-5p	cdh-9
miR-57-5p	cyk-1
miR-57-5p	T27E4.7
miR-57-5p	C03H12.1
miR-57-5p	lrp-2
miR-57-5p	K09A9.6
miR-57-5p	R12E2.2
miR-74-5p	ceh-14
miR-74-5p	gsa-1
miR-74-5p	acl-1
miR-74-5p	K02H8.1
miR-74-5p	hex-5
miR-74-5p	aff-1
miR-74-5p	nhr-31
miR-74-5p	C56A3.6
miR-74-5p	T24H7.3
miR-74-5p	elt-3
miR-74-5p	M02B1.2
miR-74-5p	bus-19
miR-74-5p	col-109
miR-74-5p	C14B9.8
miR-74-5p	T10H10.2
miR-74-5p	man(9)-alpha-mannosidase
miR-74-5p	hyl-2
miR-74-5p	ape-1
miR-74-5p	C45E5.4
miR-74-5p	frm-7
miR-74-5p	hmr-1
miR-74-5p	F53B1.8
miR-74-5p	scd-1
miR-74-5p	Y48G9A.9
miR-74-5p	elo-3
miR-74-5p	C14C10.5
miR-74-5p	acy-4
miR-74-5p	dve-1
miR-74-5p	nhr-135
miR-74-5p	R07A4.2
miR-74-5p	Y67D8A.1
miR-74-5p	F28B3.1
miR-74-5p	pqn-31
miR-74-5p	sms-1
miR-74-5p	K02B2.3
miR-74-5p	ZC373.4
miR-74-5p	nhr-67
miR-74-5p	unc-129
miR-74-5p	C18C4.5
miR-74-5p	K11D12.5
miR-74-5p	zag-1
miR-74-5p	ubc-6
miR-74-5p	npp-10
miR-74-5p	F45E1.1
miR-74-5p	C54E4.4
miR-74-5p	Y46G5A.10
miR-74-5p	cut-4
miR-74-5p	ptc-3
miR-74-5p	K08E4.3
miR-74-5p	F54C9.11
miR-74-5p	C08G9.2
miR-74-5p	sqv-5
miR-74-5p	acl-9
miR-74-5p	imp-3
miR-74-5p	nhr-40
miR-74-5p	pde-4
miR-74-5p	pxf-1
miR-74-5p	viln-1
miR-74-5p	vps-35
miR-74-5p	C14H10.1
miR-74-5p	F11A10.5
miR-74-5p	F55E10.7
miR-74-5p	M176.11
miR-74-5p	col-185
miR-74-5p	mdt-27
miR-74-5p	acy-1
miR-74-5p	sax-2
miR-74-5p	ZC21.9
miR-74-5p	ttr-53
miR-74-5p	spk-1
miR-74-5p	sup-17
miR-74-5p	F13H10.8
miR-74-5p	T19B10.5
miR-74-5p	H19N07.4
miR-74-5p	syg-1
miR-74-5p	F13H8.5
miR-74-5p	K11G12.5
miR-74-5p	Y71F9B.8
miR-74-5p	Y92H12A.2
miR-74-5p	ZK632.4
miR-74-5p	mmab-1
miR-74-5p	abt-4
miR-74-5p	bre-3
miR-74-5p	kcc-1
miR-74-5p	rig-4
miR-74-5p	T13H5.6
miR-74-5p	ccg-1
miR-74-5p	sek-1
miR-74-5p	Y64G10A.7
miR-74-5p	rskn-2
miR-74-5p	tag-341
miR-74-5p	Y37E3.11
miR-74-5p	C31C9.7
miR-74-5p	C55C3.5
miR-74-5p	Y34B4A.7
miR-74-5p	mig-22
miR-74-5p	rbg-3
miR-74-5p	vav-1
miR-74-5p	C44B7.4
miR-74-5p	F42H10.5
miR-230-3p, miR-230-5p	mlt-11
miR-230-3p, miR-230-5p	T26C5.2
miR-230-3p, miR-230-5p	F09F9.2
miR-230-3p, miR-230-5p	kin-2
miR-230-3p, miR-230-5p	nhr-41
miR-230-3p, miR-230-5p	dpy-2
miR-230-3p, miR-230-5p	wrt-2
miR-230-3p, miR-230-5p	M03B6.3
miR-230-3p, miR-230-5p	mom-2
miR-230-3p, miR-230-5p	F35D2.2
miR-230-3p, miR-230-5p	F15B9.8
miR-230-3p, miR-230-5p	F26E4.3
miR-230-3p, miR-230-5p	pdi-2
miR-230-3p, miR-230-5p	moe-3
miR-230-3p, miR-230-5p	grl-7
miR-230-3p, miR-230-5p	pup-2
miR-230-3p, miR-230-5p	oma-1
miR-230-3p, miR-230-5p	mlt-9
miR-230-3p, miR-230-5p	C31B8.8
miR-230-3p, miR-230-5p	T05A8.3
miR-230-3p, miR-230-5p	Y43D4A.5
miR-230-3p, miR-230-5p	C34B4.2
miR-230-3p, miR-230-5p	inx-12
miR-230-3p, miR-230-5p	C50D2.1
miR-230-3p, miR-230-5p	ced-3
miR-230-3p, miR-230-5p	smg-6
miR-230-3p, miR-230-5p	ceh-32
miR-230-3p, miR-230-5p	F47B7.7
miR-230-3p, miR-230-5p	eat-6
miR-230-3p, miR-230-5p	sqd-1
miR-230-3p, miR-230-5p	W09D12.1
miR-230-3p, miR-230-5p	F58A4.2
miR-230-3p, miR-230-5p	unc-44
miR-230-3p, miR-230-5p	col-153
miR-230-3p, miR-230-5p	icd-1
miR-230-3p, miR-230-5p	mig-13
miR-230-3p, miR-230-5p	R03C1.1
miR-230-3p, miR-230-5p	ZK154.1
miR-230-3p, miR-230-5p	shc-2
miR-230-3p, miR-230-5p	lact-3
miR-230-3p, miR-230-5p	E01G4.6
miR-230-3p, miR-230-5p	W04G3.2
miR-230-3p, miR-230-5p	F58H1.4
miR-230-3p, miR-230-5p	mab-3
miR-230-3p, miR-230-5p	grl-5
miR-230-3p, miR-230-5p	R05D3.2
miR-230-3p, miR-230-5p	bli-4
miR-230-3p, miR-230-5p	egl-1
miR-230-3p, miR-230-5p	K09A9.6
miR-230-3p, miR-230-5p	atn-1
miR-230-3p, miR-230-5p	cpg-8
miR-230-3p, miR-230-5p	pct-1
miR-230-3p, miR-230-5p	T28D9.4
miR-230-3p, miR-230-5p	inx-13
miR-230-3p, miR-230-5p	srgp-1
miR-230-3p, miR-230-5p	Y70D2A.1
miR-230-3p, miR-230-5p	B0035.12
miR-230-3p, miR-230-5p	F53F4.4
miR-230-3p, miR-230-5p	ccch-1
miR-230-3p, miR-230-5p	dao-4
miR-230-3p, miR-230-5p	lin-14
miR-230-3p, miR-230-5p	fkb-5
miR-230-3p, miR-230-5p	unc-46
miR-230-3p, miR-230-5p	top-1
miR-230-3p, miR-230-5p	unc-15
miR-230-3p, miR-230-5p	kin-1
miR-230-3p, miR-230-5p	B0238.9
miR-230-3p, miR-230-5p	nas-4
miR-230-3p, miR-230-5p	T19D12.7
miR-230-3p, miR-230-5p	F32D8.7
miR-230-3p, miR-230-5p	nrx-1
miR-230-3p, miR-230-5p	F10D11.6
miR-230-3p, miR-230-5p	F13H6.1
miR-230-3p, miR-230-5p	F20A1.6
miR-230-3p, miR-230-5p	F46C3.6
miR-230-3p, miR-230-5p	T02G5.11
miR-230-3p, miR-230-5p	T13F2.9
miR-230-3p, miR-230-5p	K08D12.6
miR-230-3p, miR-230-5p	R09E10.6
miR-230-3p, miR-230-5p	prs-1
miR-230-3p, miR-230-5p	C34F11.8
miR-230-3p, miR-230-5p	prom-1
miR-230-3p, miR-230-5p	gld-1
miR-230-3p, miR-230-5p	dnj-7
miR-230-3p, miR-230-5p	unc-3
miR-230-3p, miR-230-5p	carboxypeptidase
miR-230-3p, miR-230-5p	plc-1
miR-230-3p, miR-230-5p	sqt-1
miR-230-3p, miR-230-5p	T16G1.2
miR-230-3p, miR-230-5p	C03H12.1
miR-230-3p, miR-230-5p	cyk-4
miR-230-3p, miR-230-5p	ppn-1
miR-230-3p, miR-230-5p	F15E6.3
miR-230-3p, miR-230-5p	Y32H12A.7
miR-230-3p, miR-230-5p	K04G2.9
miR-230-3p, miR-230-5p	jmjd-2
miR-230-3p, miR-230-5p	cpn-3
miR-230-3p, miR-230-5p	dhs-5
miR-230-3p, miR-230-5p	K04C2.3
miR-230-3p, miR-230-5p	Y58G8A.4
miR-230-3p, miR-230-5p	atf-2
miR-230-3p, miR-230-5p	ilys-4
miR-230-3p, miR-230-5p	cuticlin
miR-230-3p, miR-230-5p	C50F2.4
miR-230-3p, miR-230-5p	cbn-1
miR-230-3p, miR-230-5p	smg-3
miR-230-3p, miR-230-5p	Y74C10AR.2
miR-230-3p, miR-230-5p	tag-312
miR-230-3p, miR-230-5p	stc-1
miR-230-3p, miR-230-5p	nlp-1
miR-230-3p, miR-230-5p	ZK858.5
miR-230-3p, miR-230-5p	R11.2
miR-230-3p, miR-230-5p	Y34B4A.10
miR-230-3p, miR-230-5p	K11H3.6
miR-230-3p, miR-230-5p	T19D2.1
miR-230-3p, miR-230-5p	hbl-1
miR-230-3p, miR-230-5p	C36B1.14
miR-230-3p, miR-230-5p	B0393.3
miR-230-3p, miR-230-5p	glp-1
miR-230-3p, miR-230-5p	C32D5.3
miR-230-3p, miR-230-5p	F35C11.5
miR-230-3p, miR-230-5p	F59D12.2
miR-230-3p, miR-230-5p	K08E3.5
miR-230-3p, miR-230-5p	R08D7.7
miR-230-3p, miR-230-5p	C48B6.9
miR-230-3p, miR-230-5p	rhr-2
miR-230-3p, miR-230-5p	R02F2.1
miR-230-3p, miR-230-5p	mex-5
miR-230-3p, miR-230-5p	mex-6
miR-230-3p, miR-230-5p	C16C8.2
miR-230-3p, miR-230-5p	K07H8.2
miR-230-3p, miR-230-5p	T22B11.4
miR-90-5p	adt-1
miR-90-5p	twk-25
miR-90-5p	T13H5.1
miR-90-5p	Y105C5A.15
miR-90-5p	T01G1.2
miR-90-5p	ncx-2
miR-90-5p	gnrr-8
miR-90-5p	sur-6
miR-90-5p	sel-10
miR-90-5p	R12B2.8
miR-90-5p	T24B8.7
miR-90-5p	F43G9.2
miR-90-5p	pde-2
miR-90-5p	mlt-9
miR-90-5p	acn-1
miR-90-5p	daf-12
miR-90-5p	egl-13
miR-90-5p	inx-1
miR-90-5p	mec-2
miR-90-5p	sulp-1
miR-90-5p	E02A10.4
miR-90-5p	F41C3.4
miR-90-5p	T01D3.3
miR-90-5p	epn-1
miR-90-5p	klp-8
miR-90-5p	daf-16
miR-90-5p	mdt-15
miR-90-5p	pek-1
miR-90-5p	M03E7.2
miR-90-5p	T13G4.3
miR-90-5p	ZC449.3
miR-90-5p	exp-2
miR-90-5p	gcy-13
miR-90-5p	glt-6
miR-90-5p	ZK682.2
miR-90-5p	crp-1
miR-90-5p	tpa-1
miR-90-5p	nhr-21
miR-90-5p	uvt-5
miR-90-5p	ZC373.4
miR-90-5p	ZK563.6
miR-90-5p	ZK816.1
miR-90-5p	T19C4.5
miR-90-5p	lgc-47
miR-90-5p	B0513.5
miR-90-5p	lipase
miR-90-5p	R10D12.1
miR-90-5p	tax-6
miR-90-5p	sek-1
miR-90-5p	hot-3
miR-90-5p	siah-1
miR-90-5p	cut-4
miR-90-5p	ubc-3
miR-90-5p	rgef-1
miR-90-5p	H03E18.2
miR-90-5p	adm-4
miR-90-5p	erm-1
miR-90-5p	pes-22
miR-90-5p	snf-1
miR-90-5p	twk-7
miR-90-5p	C10B5.3
miR-90-5p	F40E10.6
miR-90-5p	M02D8.4
miR-90-5p	T07F12.4
miR-90-5p	F13G3.7
miR-90-5p	M117.1
miR-90-5p	C16D9.6
miR-90-5p	M02B1.3
miR-90-5p	pag-3
miR-90-5p	somi-1
miR-90-5p	T09F3.2
miR-90-5p	frh-1
miR-90-5p	nhr-4
miR-90-5p	unc-89
miR-90-5p	vab-3
miR-90-5p	C49F8.3
miR-90-5p	F55E10.7
miR-90-5p	M03F8.6
miR-90-5p	R186.3
miR-90-5p	C56G2.1
miR-90-5p	glb-3
miR-90-5p	miz-1
miR-90-5p	uvt-3
miR-90-5p	C48C5.3
miR-90-5p	Y73F8A.5
miR-90-5p	ptb-1
miR-90-5p	Y45G5AM.6
miR-90-5p	nhr-6
miR-90-5p	F53B1.8
miR-90-5p	T28B11.1
miR-90-5p	glb-9
miR-90-5p	hid-1
miR-90-5p	imp-3
miR-228-3p	H19N07.4
miR-228-3p	T04A8.7
miR-228-3p	Y67D8A.1
miR-228-3p	hbl-1
miR-228-3p	nck-1
miR-228-3p	inx-1
miR-228-3p	arf-6
miR-228-3p	C18B2.2
miR-228-3p	acn-1
miR-228-3p	syg-1
miR-228-3p	eps-8
miR-228-3p	sek-1
miR-228-3p	F10D7.1
miR-228-3p	Transketolase
miR-228-3p	ZK669.4
miR-228-3p	ckr-2
miR-228-3p	peroxidase
miR-228-3p	T26C5.2
miR-228-3p	sup-12
miR-228-3p	tim-1
miR-228-3p	Y54G2A.26
miR-228-3p	scpl-3
miR-228-3p	F38B7.3
miR-228-3p	T22B7.7
miR-228-3p	C35C5.6
miR-228-3p	cye-1
miR-228-3p	ina-1
miR-228-3p	R90.1
miR-228-3p	Y52B11A.8
miR-228-3p	fkb-4
miR-228-3p	F53C11.3
miR-228-3p	Y55D5A.1
miR-228-3p	F40F11.2
miR-228-3p	alh-9
miR-228-3p	lipase
miR-228-3p	cutl-13
miR-228-3p	C06G1.5
miR-228-3p	gnrr-8
miR-228-3p	mce-1
miR-228-3p	Y53G8B.2
miR-228-3p	mmab-1
miR-228-3p	C47E12.6
miR-228-3p	H18N23.2
miR-228-3p	T22F3.3
miR-228-3p	dim-1
miR-228-3p	dkf-2
miR-228-3p	egl-44
miR-228-3p	gcs-1
miR-228-3p	mlt-7
miR-228-3p	mlt-9
miR-228-3p	nas-8
miR-228-3p	ocrl-1
miR-228-3p	pxf-1
miR-228-3p	sdn-1
miR-228-3p	tre-1
miR-228-3p	tsp-14
miR-228-3p	vps-35
miR-228-3p	F07H5.8
miR-228-3p	F52A8.1
miR-228-3p	H09F14.1
miR-228-3p	Hexokinases
miR-228-3p	K04F10.7
miR-228-3p	W01C8.5
miR-228-3p	Y57G11C.42
miR-228-3p	Y66D12A.24
miR-228-3p	Y66H1B.2
miR-228-3p	ZK637.2
miR-228-3p	rbc-2
miR-228-3p	W02F12.2
miR-228-3p	die-1
miR-228-3p	mml-1
miR-228-3p	T10F2.2
miR-228-3p	C06B8.7
miR-228-3p	F20D1.9
miR-228-3p	Y76A2B.5
miR-228-3p	hsp-12.1
miR-228-3p	C08G9.2
miR-228-3p	C52E12.4
miR-228-3p	aps-2
miR-228-3p	cyn-17
miR-228-3p	frm-7
miR-228-3p	gei-3
miR-228-3p	unc-9
miR-228-3p	D1009.1
miR-228-3p	F09E5.3
miR-228-3p	F45E4.3
miR-228-3p	T10H10.2
miR-228-3p	T27F2.4
miR-228-3p	Y62E10A.13
miR-228-3p	F08B12.1
miR-228-3p	amidase
miR-228-3p	daf-5
miR-228-3p	glb-33
miR-228-3p	M02B1.3
miR-228-3p	cdh-7
miR-228-3p	ndx-3
miR-228-3p	tag-343
miR-228-3p	E01B7.1
miR-228-3p	glycosyltransferase
miR-228-3p	T23B12.4

## Sheet: david func annotation
ID	Gene Name	Species	COG_ONTOLOGY	GOTERM_BP_DIRECT	INTERPRO	KEGG_PATHWAY
zig-1	2 (Zwei) IG domain protein(zig-1)	Caenorhabditis elegans			IPR003598:Immunoglobulin subtype 2,IPR003599:Immunoglobulin subtype,IPR007110:Immunoglobulin-like domain,IPR013783:Immunoglobulin-like fold,
abt-4	ABC Transporter family(abt-4)	Caenorhabditis elegans	Defense mechanisms,	GO:0006810~transport,GO:0006869~lipid transport,GO:0008152~metabolic process,GO:0055085~transmembrane transport,	IPR003439:ABC transporter-like,IPR003593:AAA+ ATPase domain,IPR017871:ABC transporter, conserved site,IPR026082:ABC transporter A, ABCA,IPR027417:P-loop containing nucleoside triphosphate hydrolase,
acl-9	ACyLtransferase-like(acl-9)	Caenorhabditis elegans		GO:0008152~metabolic process,	IPR002123:Phospholipid/glycerol acyltransferase,	cel00561:Glycerolipid metabolism,cel00564:Glycerophospholipid metabolism,cel01100:Metabolic pathways,
adm-4	ADAM (disintegrin plus metalloprotease) family(adm-4)	Caenorhabditis elegans		GO:0001708~cell fate specification,GO:0006508~proteolysis,GO:0006509~membrane protein ectodomain proteolysis,GO:0007219~Notch signaling pathway,GO:0007229~integrin-mediated signaling pathway,	IPR001590:Peptidase M12B, ADAM/reprolysin,IPR001762:Blood coagulation inhibitor, Disintegrin,IPR024079:Metallopeptidase, catalytic domain,	cel04330:Notch signaling pathway,
adt-1	ADAMTS family(adt-1)	Caenorhabditis elegans		GO:0006508~proteolysis,	IPR000884:Thrombospondin, type 1 repeat,IPR001590:Peptidase M12B, ADAM/reprolysin,IPR002870:Peptidase M12B, propeptide,IPR024079:Metallopeptidase, catalytic domain,
arf-6	ADP-Ribosylation Factor related(arf-6)	Caenorhabditis elegans		GO:0007264~small GTPase mediated signal transduction,GO:0008356~asymmetric cell division,GO:0009792~embryo development ending in birth or egg hatching,	IPR005225:Small GTP-binding protein domain,IPR006689:Small GTPase superfamily, ARF/SAR type,IPR024156:Small GTPase superfamily, ARF type,IPR027417:P-loop containing nucleoside triphosphate hydrolase,	cel04144:Endocytosis,
ape-1	APoptosis Enhancer(ape-1)	Caenorhabditis elegans		GO:0006915~apoptotic process,GO:0043066~negative regulation of apoptotic process,GO:0097193~intrinsic apoptotic signaling pathway,	IPR001452:Src homology-3 domain,IPR002110:Ankyrin repeat,IPR020683:Ankyrin repeat-containing domain,
atf-2	ATF (cAMP-dependent transcription factor) family(atf-2)	Caenorhabditis elegans		GO:0000122~negative regulation of transcription from RNA polymerase II promoter,GO:0006355~regulation of transcription, DNA-templated,GO:0007623~circadian rhythm,GO:0019915~lipid storage,	IPR004827:Basic-leucine zipper domain,
atn-1	AcTiniN(atn-1)	Caenorhabditis elegans		GO:0007067~mitotic nuclear division,GO:0009792~embryo development ending in birth or egg hatching,GO:0030163~protein catabolic process,	IPR001589:Actinin-type, actin-binding, conserved site,IPR001715:Calponin homology domain,IPR002017:Spectrin repeat,IPR002048:EF-hand domain,IPR011992:EF-hand-like domain,IPR014837:EF-hand, Ca insensitive,IPR018159:Spectrin/alpha-actinin,
aps-2	AdaPtin, Small chain (clathrin associated complex)(aps-2)	Caenorhabditis elegans		GO:0000003~reproduction,GO:0002119~nematode larval development,GO:0006810~transport,GO:0006886~intracellular protein transport,GO:0009792~embryo development ending in birth or egg hatching,GO:0010171~body morphogenesis,GO:0015031~protein transport,GO:0040007~growth,GO:0072583~clathrin-mediated endocytosis,	IPR000804:Clathrin adaptor complex, small chain,IPR011012:Longin-like domain,IPR016635:Adaptor protein complex, sigma subunit,IPR022775:AP complex, mu/sigma subunit,	cel04144:Endocytosis,
acy-1	Adenylyl CYclase(acy-1)	Caenorhabditis elegans		GO:0002119~nematode larval development,GO:0006171~cAMP biosynthetic process,GO:0006935~chemotaxis,GO:0006952~defense response,GO:0007188~adenylate cyclase-modulating G-protein coupled receptor signaling pathway,GO:0007189~adenylate cyclase-activating G-protein coupled receptor signaling pathway,GO:0007193~adenylate cyclase-inhibiting G-protein coupled receptor signaling pathway,GO:0007614~short-t…	IPR001054:Adenylyl cyclase class-3/4/guanylyl cyclase,	cel00230:Purine metabolism,cel04020:Calcium signaling pathway,
acy-4	Adenylyl CYclase(acy-4)	Caenorhabditis elegans	Function unknown,	GO:0000003~reproduction,GO:0002119~nematode larval development,GO:0006171~cAMP biosynthetic process,GO:0007186~G-protein coupled receptor signaling pathway,GO:0007189~adenylate cyclase-activating G-protein coupled receptor signaling pathway,GO:0007193~adenylate cyclase-inhibiting G-protein coupled receptor signaling pathway,GO:0009190~cyclic nucleotide biosynthetic process,GO:0019933~cAMP-mediate…	IPR001054:Adenylyl cyclase class-3/4/guanylyl cyclase,IPR018297:Adenylyl cyclase class-3/4/guanylyl cyclase, conserved site,
W02F12.2	Alkaline ceramidase(W02F12.2)	Caenorhabditis elegans		GO:0006629~lipid metabolic process,GO:0006672~ceramide metabolic process,GO:0046512~sphingosine biosynthetic process,	IPR008901:Ceramidase,
T22F3.3	Alpha-1,4 glucan phosphorylase(T22F3.3)	Caenorhabditis elegans		GO:0005975~carbohydrate metabolic process,GO:0005980~glycogen catabolic process,GO:0009792~embryo development ending in birth or egg hatching,	IPR000811:Glycosyl transferase, family 35,IPR011833:Glycogen/starch/alpha-glucan phosphorylase,	cel00500:Starch and sucrose metabolism,cel01100:Metabolic pathways,cel04931:Insulin resistance,
bli-4	BLIstered cuticle(bli-4)	Caenorhabditis elegans		GO:0002119~nematode larval development,GO:0006508~proteolysis,GO:0009792~embryo development ending in birth or egg hatching,GO:0010171~body morphogenesis,GO:0018996~molting cycle, collagen and cuticulin-based cuticle,GO:0040002~collagen and cuticulin-based cuticle development,GO:0040011~locomotion,	IPR000209:Peptidase S8/S53 domain,IPR002884:Proprotein convertase, P,IPR003903:Ubiquitin interacting motif,IPR006212:Furin-like repeat,IPR008979:Galactose-binding domain-like,IPR009020:Proteinase inhibitor, propeptide,IPR009030:Insulin-like growth factor binding protein, N-terminal,IPR015500:Peptidase S8, subtilisin-related,IPR022398:Peptidase S8, subtilisin, His-active site,IPR023827:Peptidase S…
bre-3	Beta-1,4-mannosyltransferase bre-3(bre-3)	Caenorhabditis elegans	Cell envelope biogenesis, outer membrane,	GO:0006486~protein glycosylation,GO:0006688~glycosphingolipid biosynthetic process,GO:0075015~formation of infection structure on or near host,GO:0097502~mannosylation,	IPR001173:Glycosyl transferase, family 2,IPR027389:Beta-1,4-mannosyltransferase Bre-3/Egh,	cel04320:Dorso-ventral axis formation,
ctbp-1	C-terminal-binding protein 1(ctbp-1)	Caenorhabditis elegans		GO:0000122~negative regulation of transcription from RNA polymerase II promoter,GO:0006351~transcription, DNA-templated,GO:0006355~regulation of transcription, DNA-templated,GO:0008152~metabolic process,GO:0055114~oxidation-reduction process,	IPR006139:D-isomer specific 2-hydroxyacid dehydrogenase, catalytic domain,IPR006140:D-isomer specific 2-hydroxyacid dehydrogenase, NAD-binding,IPR006612:Zinc finger, C2CH-type,IPR016040:NAD(P)-binding domain,	cel04310:Wnt signaling pathway,cel04330:Notch signaling pathway,
ceh-18	C. Elegans Homeobox(ceh-18)	Caenorhabditis elegans		GO:0000003~reproduction,GO:0001556~oocyte maturation,GO:0006351~transcription, DNA-templated,GO:0006355~regulation of transcription, DNA-templated,GO:0007275~multicellular organism development,GO:0008340~determination of adult lifespan,GO:0008354~germ cell migration,GO:0008544~epidermis development,GO:0009792~embryo development ending in birth or egg hatching,GO:0030728~ovulation,GO:1900194~negat…	IPR000327:POU-specific,IPR001356:Homeodomain,IPR009057:Homeodomain-like,IPR010982:Lambda repressor-like, DNA-binding domain,IPR013847:POU domain,IPR017970:Homeobox, conserved site,
ccch-1	CCCH-type zinc finger putative transcription factor(ccch-1)	Caenorhabditis elegans	General function prediction only,	GO:0061158~3'-UTR-mediated mRNA destabilization,	IPR000571:Zinc finger, CCCH-type,
ccr-4	CCR (yeast CCR4/NOT complex component) homolog(ccr-4)	Caenorhabditis elegans	Function unknown,	GO:0000003~reproduction,GO:0008340~determination of adult lifespan,GO:0009792~embryo development ending in birth or egg hatching,GO:0040002~collagen and cuticulin-based cuticle development,GO:0040011~locomotion,GO:0040018~positive regulation of multicellular organism growth,	IPR001611:Leucine-rich repeat,IPR003591:Leucine-rich repeat, typical subtype,IPR005135:Endonuclease/exonuclease/phosphatase,
col-109	COLlagen(col-109)	Caenorhabditis elegans		GO:0030968~endoplasmic reticulum unfolded protein response,	IPR002486:Nematode cuticle collagen, N-terminal,IPR008160:Collagen triple helix repeat,
col-153	COLlagen(col-153)	Caenorhabditis elegans			IPR002486:Nematode cuticle collagen, N-terminal,IPR008160:Collagen triple helix repeat,
col-167	COLlagen(col-167)	Caenorhabditis elegans		GO:0010171~body morphogenesis,GO:0040011~locomotion,	IPR002486:Nematode cuticle collagen, N-terminal,IPR008160:Collagen triple helix repeat,
col-17	COLlagen(col-17)	Caenorhabditis elegans		GO:0010171~body morphogenesis,
col-185	COLlagen(col-185)	Caenorhabditis elegans			IPR002486:Nematode cuticle collagen, N-terminal,IPR008160:Collagen triple helix repeat,
scpl-3	CTD small phosphatase-like protein 3(scpl-3)	Caenorhabditis elegans		GO:0006470~protein dephosphorylation,GO:0008152~metabolic process,GO:0016311~dephosphorylation,	IPR004274:NLI interacting factor,IPR011948:Dullard phosphatase domain, eukaryotic,IPR023214:HAD-like domain,
cut-4	CUTiclin(cut-4)	Caenorhabditis elegans			IPR001507:Zona pellucida domain,
cutl-13	CUTiclin-Like(cutl-13)	Caenorhabditis elegans		GO:0002119~nematode larval development,	IPR001507:Zona pellucida domain,
cutl-15	CUTiclin-Like(cutl-15)	Caenorhabditis elegans			IPR001507:Zona pellucida domain,
cyk-1	CYtoKinesis defect(cyk-1)	Caenorhabditis elegans		GO:0000003~reproduction,GO:0000910~cytokinesis,GO:0002119~nematode larval development,GO:0006898~receptor-mediated endocytosis,GO:0007015~actin filament organization,GO:0007049~cell cycle,GO:0009792~embryo development ending in birth or egg hatching,GO:0016043~cellular component organization,GO:0018991~oviposition,GO:0030036~actin cytoskeleton organization,GO:0035046~pronuclear migration,GO:00400…	IPR010472:Diaphanous FH3,IPR010473:Diaphanous GTPase-binding,IPR014768:GTPase-binding/formin homology 3,IPR015425:Actin-binding FH2,IPR016024:Armadillo-type fold,
cyk-4	CYtoKinesis defect(cyk-4)	Caenorhabditis elegans		GO:0000003~reproduction,GO:0000281~mitotic cytokinesis,GO:0000910~cytokinesis,GO:0006898~receptor-mediated endocytosis,GO:0006915~apoptotic process,GO:0007165~signal transduction,GO:0009792~embryo development ending in birth or egg hatching,GO:0010171~body morphogenesis,GO:0035556~intracellular signal transduction,GO:0040011~locomotion,GO:0040035~hermaphrodite genitalia development,GO:0040038~pol…	IPR000198:Rho GTPase-activating protein domain,IPR002219:Protein kinase C-like, phorbol ester/diacylglycerol binding,IPR008936:Rho GTPase activation protein,
cdh-7	CaDHerin family(cdh-7)	Caenorhabditis elegans		GO:0007156~homophilic cell adhesion via plasma membrane adhesion molecules,	IPR002126:Cadherin,IPR015919:Cadherin-like,IPR020894:Cadherin conserved site,
cdh-9	CaDHerin family(cdh-9)	Caenorhabditis elegans		GO:0007156~homophilic cell adhesion via plasma membrane adhesion molecules,	IPR002126:Cadherin,IPR015919:Cadherin-like,IPR020894:Cadherin conserved site,
hmr-1	Cadherin-related hmr-1(hmr-1)	Caenorhabditis elegans		GO:0000003~reproduction,GO:0000132~establishment of mitotic spindle orientation,GO:0002119~nematode larval development,GO:0003384~apical constriction involved in gastrulation,GO:0006898~receptor-mediated endocytosis,GO:0007016~cytoskeletal anchoring at plasma membrane,GO:0007155~cell adhesion,GO:0007156~homophilic cell adhesion via plasma membrane adhesion molecules,GO:0007275~multicellular organ…	IPR000152:EGF-type aspartate/asparagine hydroxylation site,IPR000233:Cadherin, cytoplasmic domain,IPR000742:Epidermal growth factor-like domain,IPR001791:Laminin G domain,IPR002126:Cadherin,IPR013032:EGF-like, conserved site,IPR013320:Concanavalin A-like lectin/glucanase, subgroup,IPR015919:Cadherin-like,IPR018247:EF-Hand 1, calcium-binding site,IPR020894:Cadherin conserved site,IPR027397:Catenin…
cpn-3	CalPoNin(cpn-3)	Caenorhabditis elegans		GO:0002119~nematode larval development,GO:0009792~embryo development ending in birth or egg hatching,	IPR001715:Calponin homology domain,IPR003096:Smooth muscle protein/calponin,
cbn-1	Calcium BiNding protein homolog(cbn-1)	Caenorhabditis elegans	Signal transduction mechanisms / Cytoskeleton / Cell division and chromosome partitioning / General function prediction only,	GO:0007165~signal transduction,	IPR002048:EF-hand domain,IPR011992:EF-hand-like domain,IPR018247:EF-Hand 1, calcium-binding site,IPR019577:SPARC/Testican, calcium-binding domain,
kin-20	Casein kinase I isoform delta(kin-20)	Caenorhabditis elegans		GO:0000003~reproduction,GO:0002119~nematode larval development,GO:0006468~protein phosphorylation,GO:0006897~endocytosis,GO:0007275~multicellular organism development,GO:0008360~regulation of cell shape,GO:0009792~embryo development ending in birth or egg hatching,GO:0010171~body morphogenesis,GO:0016055~Wnt signaling pathway,GO:0016310~phosphorylation,GO:0018105~peptidyl-serine phosphorylation,G…	IPR000719:Protein kinase, catalytic domain,IPR008271:Serine/threonine-protein kinase, active site,IPR011009:Protein kinase-like domain,IPR017441:Protein kinase, ATP binding site,
crp-1	Cdc-42 Related Protein(crp-1)	Caenorhabditis elegans		GO:0007264~small GTPase mediated signal transduction,GO:0030968~endoplasmic reticulum unfolded protein response,	IPR001806:Small GTPase superfamily,IPR005225:Small GTP-binding protein domain,IPR027417:P-loop containing nucleoside triphosphate hydrolase,	cel04010:MAPK signaling pathway,cel04144:Endocytosis,
ced-3	Cell death protein 3 subunit 2(ced-3)	Caenorhabditis elegans		GO:0000003~reproduction,GO:0006508~proteolysis,GO:0006915~apoptotic process,GO:0008219~cell death,GO:0008340~determination of adult lifespan,GO:0009792~embryo development ending in birth or egg hatching,GO:0012501~programmed cell death,GO:0016540~protein autoprocessing,GO:0030155~regulation of cell adhesion,GO:0030163~protein catabolic process,GO:0042981~regulation of apoptotic process,GO:0043652…	IPR001309:Peptidase C14, ICE, catalytic subunit p20,IPR001315:Caspase Recruitment,IPR002138:Peptidase C14, caspase non-catalytic subunit p10,IPR011029:Death-like domain,IPR015917:Peptidase C14, caspase precursor p45, core,IPR016129:Peptidase C14, ICE, catalytic subunit p20, active site,IPR017350:Caspase, interleukin-1 beta convertase,
aff-1	Cell fusion protein aff-1(aff-1)	Caenorhabditis elegans		GO:0000768~syncytium formation by plasma membrane fusion,GO:0006898~receptor-mediated endocytosis,GO:0007275~multicellular organism development,GO:0018991~oviposition,GO:0045026~plasma membrane fusion,GO:0046662~regulation of oviposition,
hyl-2	Ceramide synthase hyl-2(hyl-2)	Caenorhabditis elegans		GO:0006629~lipid metabolic process,GO:0006665~sphingolipid metabolic process,GO:0008340~determination of adult lifespan,GO:0019915~lipid storage,GO:0046513~ceramide biosynthetic process,	IPR006634:TRAM/LAG1/CLN8 homology domain,IPR016439:Longevity assurance, LAG1/LAC1,	cel00600:Sphingolipid metabolism,cel01100:Metabolic pathways,
ckr-2	CholecystoKinin Receptor homolog(ckr-2)	Caenorhabditis elegans		GO:0007165~signal transduction,GO:0007186~G-protein coupled receptor signaling pathway,GO:0007218~neuropeptide signaling pathway,GO:0008340~determination of adult lifespan,	IPR000276:G protein-coupled receptor, rhodopsin-like,IPR000611:Neuropeptide Y receptor family,IPR009126:Cholecystokinin receptor,IPR017452:GPCR, rhodopsin-like, 7TM,	cel04080:Neuroactive ligand-receptor interaction,
cpg-8	Chondroitin proteoglycan 8(cpg-8)	Caenorhabditis elegans		GO:0000003~reproduction,
mig-22	Chondroitin sulfate synthase mig-22(mig-22)	Caenorhabditis elegans		GO:0000003~reproduction,GO:0006898~receptor-mediated endocytosis,GO:0008152~metabolic process,GO:0009792~embryo development ending in birth or egg hatching,GO:0040035~hermaphrodite genitalia development,GO:0048871~multicellular organismal homeostasis,	IPR008428:Chondroitin N-acetylgalactosaminyltransferase,	cel00532:Glycosaminoglycan biosynthesis - chondroitin sulfate / dermatan sulfate,cel01100:Metabolic pathways,
sqv-5	Chondroitin sulfate synthase sqv-5(sqv-5)	Caenorhabditis elegans		GO:0000003~reproduction,GO:0002009~morphogenesis of an epithelium,GO:0008152~metabolic process,GO:0008406~gonad development,GO:0009792~embryo development ending in birth or egg hatching,GO:0016477~cell migration,GO:0018991~oviposition,GO:0040025~vulval development,GO:0048477~oogenesis,	IPR008428:Chondroitin N-acetylgalactosaminyltransferase,	cel00532:Glycosaminoglycan biosynthesis - chondroitin sulfate / dermatan sulfate,cel01100:Metabolic pathways,
dpy-2	Cuticle collagen dpy-2(dpy-2)	Caenorhabditis elegans		GO:0010171~body morphogenesis,GO:0030163~protein catabolic process,GO:0040002~collagen and cuticulin-based cuticle development,GO:0040011~locomotion,GO:0040014~regulation of multicellular organism growth,GO:0040032~post-embryonic body morphogenesis,	IPR002486:Nematode cuticle collagen, N-terminal,IPR008160:Collagen triple helix repeat,
sqt-1	Cuticle collagen sqt-1(sqt-1)	Caenorhabditis elegans		GO:0006979~response to oxidative stress,GO:0009650~UV protection,GO:0009792~embryo development ending in birth or egg hatching,GO:0010171~body morphogenesis,GO:0030163~protein catabolic process,GO:0040002~collagen and cuticulin-based cuticle development,GO:0048477~oogenesis,GO:0071470~cellular response to osmotic stress,	IPR002486:Nematode cuticle collagen, N-terminal,IPR008160:Collagen triple helix repeat,
pct-1	Cyclin-dependent kinase 17(pct-1)	Caenorhabditis elegans		GO:0006468~protein phosphorylation,GO:0016310~phosphorylation,GO:0051726~regulation of cell cycle,	IPR000719:Protein kinase, catalytic domain,IPR008271:Serine/threonine-protein kinase, active site,IPR011009:Protein kinase-like domain,IPR017441:Protein kinase, ATP binding site,
daf-9	Cytochrome P450 daf-9(daf-9)	Caenorhabditis elegans	Secondary metabolites biosynthesis, transport, and catabolism,	GO:0000003~reproduction,GO:0002119~nematode larval development,GO:0006629~lipid metabolic process,GO:0007267~cell-cell signaling,GO:0008202~steroid metabolic process,GO:0008203~cholesterol metabolic process,GO:0008340~determination of adult lifespan,GO:0018996~molting cycle, collagen and cuticulin-based cuticle,GO:0019915~lipid storage,GO:0030334~regulation of cell migration,GO:0040024~dauer larv…	IPR001128:Cytochrome P450,IPR002401:Cytochrome P450, E-class, group I,IPR017972:Cytochrome P450, conserved site,
top-1	DNA topoisomerase 1(top-1)	Caenorhabditis elegans	DNA replication, recombination, and repair,	GO:0000003~reproduction,GO:0002119~nematode larval development,GO:0006260~DNA replication,GO:0006265~DNA topological change,GO:0006338~chromatin remodeling,GO:0006898~receptor-mediated endocytosis,GO:0007059~chromosome segregation,GO:0008340~determination of adult lifespan,GO:0008406~gonad development,GO:0009790~embryo development,GO:0009792~embryo development ending in birth or egg hatching,GO:0…	IPR001631:DNA topoisomerase I,IPR008336:DNA topoisomerase I, DNA binding, eukaryotic-type,IPR011010:DNA breaking-rejoining enzyme, catalytic core,IPR013030:DNA topoisomerase I, DNA binding, mixed alpha/beta motif, eukaryotic-type,IPR013034:DNA topoisomerase I, domain 1,IPR013499:DNA topoisomerase I, eukaryotic-type,IPR013500:DNA topoisomerase I, catalytic core, eukaryotic-type,IPR014711:DNA topoi…
dnj-7	DNaJ domain (prokaryotic heat shock protein)(dnj-7)	Caenorhabditis elegans	Posttranslational modification, protein turnover, chaperones,	GO:0006469~negative regulation of protein kinase activity,GO:0030968~endoplasmic reticulum unfolded protein response,	IPR001440:Tetratricopeptide TPR-1,IPR001623:DnaJ domain,IPR011990:Tetratricopeptide-like helical,IPR013026:Tetratricopeptide repeat-containing domain,IPR019734:Tetratricopeptide repeat,	cel04141:Protein processing in endoplasmic reticulum,
dim-1	Disorganized muscle protein 1(dim-1)	Caenorhabditis elegans		GO:0071688~striated muscle myosin thick filament assembly,	IPR003598:Immunoglobulin subtype 2,IPR003599:Immunoglobulin subtype,IPR007110:Immunoglobulin-like domain,IPR013098:Immunoglobulin I-set,IPR013783:Immunoglobulin-like fold,
die-1	Dorsal Intercalation and Elongation defect(die-1)	Caenorhabditis elegans		GO:0002119~nematode larval development,GO:0006898~receptor-mediated endocytosis,GO:0009792~embryo development ending in birth or egg hatching,GO:0010171~body morphogenesis,GO:0040027~negative regulation of vulval development,	IPR007087:Zinc finger, C2H2,IPR015880:Zinc finger, C2H2-like,
sek-1	Dual specificity mitogen-activated protein kinase kinase sek-1(sek-1)	Caenorhabditis elegans		GO:0000165~MAPK cascade,GO:0000187~activation of MAPK activity,GO:0000302~response to reactive oxygen species,GO:0000303~response to superoxide,GO:0002119~nematode larval development,GO:0006468~protein phosphorylation,GO:0006952~defense response,GO:0007399~nervous system development,GO:0009636~response to toxic substance,GO:0016310~phosphorylation,GO:0018108~peptidyl-tyrosine phosphorylation,GO:0…	IPR000719:Protein kinase, catalytic domain,IPR008271:Serine/threonine-protein kinase, active site,IPR011009:Protein kinase-like domain,IPR017441:Protein kinase, ATP binding site,	cel04010:MAPK signaling pathway,
siah-1	E3 ubiquitin-protein ligase siah-1(siah-1)	Caenorhabditis elegans	DNA replication, recombination, and repair,	GO:0006511~ubiquitin-dependent protein catabolic process,GO:0006915~apoptotic process,GO:0007275~multicellular organism development,GO:0016567~protein ubiquitination,GO:0042787~protein ubiquitination involved in ubiquitin-dependent protein catabolic process,GO:0043161~proteasome-mediated ubiquitin-dependent protein catabolic process,	IPR001841:Zinc finger, RING-type,IPR004162:Seven-in-absentia protein, sina,IPR008974:TRAF-like,IPR013010:Zinc finger, SIAH-type,IPR013083:Zinc finger, RING/FYVE/PHD-type,IPR013323:SIAH-type domain,IPR018121:Seven-in-absentia protein, TRAF-like domain,	cel04120:Ubiquitin mediated proteolysis,cel04310:Wnt signaling pathway,
Y92H12A.2	E3 ubiquitin-protein ligase(Y92H12A.2)	Caenorhabditis elegans		GO:0042787~protein ubiquitination involved in ubiquitin-dependent protein catabolic process,	IPR000008:C2 calcium-dependent membrane targeting,IPR000569:HECT,IPR001202:WW domain,	cel04120:Ubiquitin mediated proteolysis,cel04144:Endocytosis,
eps-8	EPS (human endocytosis) related(eps-8)	Caenorhabditis elegans		GO:0000003~reproduction,GO:0002119~nematode larval development,GO:0006898~receptor-mediated endocytosis,GO:0009792~embryo development ending in birth or egg hatching,GO:0030421~defecation,GO:0040011~locomotion,GO:0040026~positive regulation of vulval development,GO:0040027~negative regulation of vulval development,GO:0045109~intermediate filament organization,GO:0045185~maintenance of protein loc…	IPR001452:Src homology-3 domain,IPR006020:Phosphotyrosine interaction domain,IPR011511:Variant SH3,IPR011993:Pleckstrin homology-like domain,IPR013625:Tensin phosphotyrosine-binding domain,IPR013761:Sterile alpha motif/pointed domain,
epn-1	EPsiN (endocytic protein) homolog(epn-1)	Caenorhabditis elegans		GO:0002119~nematode larval development,GO:0006898~receptor-mediated endocytosis,GO:0009792~embryo development ending in birth or egg hatching,GO:0019915~lipid storage,GO:0040011~locomotion,GO:0051729~germline cell cycle switching, mitotic to meiotic cell cycle,	IPR003903:Ubiquitin interacting motif,IPR008942:ENTH/VHS,IPR013809:Epsin-like, N-terminal,	cel04144:Endocytosis,
ent-2	Equilibrative Nucleoside Transporter(ent-2)	Caenorhabditis elegans		GO:0000003~reproduction,GO:0006810~transport,GO:0018991~oviposition,GO:0040035~hermaphrodite genitalia development,GO:1901642~nucleoside transmembrane transport,	IPR002259:Equilibrative nucleoside transporter,IPR020846:Major facilitator superfamily domain,
elt-3	Erythroid-Like Transcription factor family(elt-3)	Caenorhabditis elegans		GO:0006355~regulation of transcription, DNA-templated,GO:0006357~regulation of transcription from RNA polymerase II promoter,GO:0006366~transcription from RNA polymerase II promoter,GO:0007507~heart development,GO:0008340~determination of adult lifespan,GO:0009792~embryo development ending in birth or egg hatching,GO:0009887~organ morphogenesis,GO:0009888~tissue development,GO:0045165~cell fate c…	IPR000679:Zinc finger, GATA-type,IPR013088:Zinc finger, NHR/GATA-type,
pek-1	Eukaryotic translation initiation factor 2-alpha kinase pek-1(pek-1)	Caenorhabditis elegans		GO:0001934~positive regulation of protein phosphorylation,GO:0002119~nematode larval development,GO:0006417~regulation of translation,GO:0006468~protein phosphorylation,GO:0006986~response to unfolded protein,GO:0008340~determination of adult lifespan,GO:0010629~negative regulation of gene expression,GO:0010939~regulation of necrotic cell death,GO:0010998~regulation of translational initiation by…	IPR000719:Protein kinase, catalytic domain,IPR002372:Pyrrolo-quinoline quinone repeat,IPR008271:Serine/threonine-protein kinase, active site,IPR011009:Protein kinase-like domain,IPR011047:Quinonprotein alcohol dehydrogenase-like superfamily,IPR017441:Protein kinase, ATP binding site,IPR018391:Pyrrolo-quinoline quinone beta-propeller repeat,IPR027295:Quinonprotein alcohol dehydrogenase-like domain,	cel04141:Protein processing in endoplasmic reticulum,
erm-1	Ezrin/Radixin/Moesin(erm-1)	Caenorhabditis elegans		GO:0000003~reproduction,GO:0002009~morphogenesis of an epithelium,GO:0002119~nematode larval development,GO:0006898~receptor-mediated endocytosis,GO:0006915~apoptotic process,GO:0007015~actin filament organization,GO:0008340~determination of adult lifespan,GO:0009792~embryo development ending in birth or egg hatching,GO:0010171~body morphogenesis,GO:0035148~tube formation,GO:0040011~locomotion,GO…	IPR000299:FERM domain,IPR000798:Ezrin/radixin/moesin like,IPR008954:Moesin,IPR011174:Ezrin/radixin/moesin,IPR011259:Ezrin/radixin/moesin, C-terminal,IPR011993:Pleckstrin homology-like domain,IPR014352:FERM/acyl-CoA-binding protein, 3-helical bundle,IPR018979:FERM, N-terminal,IPR018980:FERM, C-terminal PH-like domain,IPR019747:FERM conserved site,IPR019748:FERM central domain,IPR019749:Band 4.1 do…
sel-10	F-box/WD repeat-containing protein sel-10(sel-10)	Caenorhabditis elegans		GO:0007275~multicellular organism development,GO:0007548~sex differentiation,GO:0008593~regulation of Notch signaling pathway,GO:0009886~post-embryonic morphogenesis,GO:0010826~negative regulation of centrosome duplication,GO:0030154~cell differentiation,GO:0031647~regulation of protein stability,GO:0040028~regulation of vulval development,GO:0045746~negative regulation of Notch signaling pathway…	IPR001680:WD40 repeat,IPR001810:F-box domain, cyclin-like,IPR015943:WD40/YVTN repeat-like-containing domain,IPR017986:WD40-repeat-containing domain,IPR019775:WD40 repeat, conserved site,IPR020472:G-protein beta WD-40 repeat,	cel04120:Ubiquitin mediated proteolysis,
frm-7	FERM domain (protein4.1-ezrin-radixin-moesin) family(frm-7)	Caenorhabditis elegans			IPR000299:FERM domain,IPR011993:Pleckstrin homology-like domain,IPR014352:FERM/acyl-CoA-binding protein, 3-helical bundle,IPR018980:FERM, C-terminal PH-like domain,IPR019748:FERM central domain,IPR019749:Band 4.1 domain,
gld-1	Female germline-specific tumor suppressor gld-1(gld-1)	Caenorhabditis elegans		GO:0000003~reproduction,GO:0006417~regulation of translation,GO:0006898~receptor-mediated endocytosis,GO:0007275~multicellular organism development,GO:0007276~gamete generation,GO:0008340~determination of adult lifespan,GO:0009792~embryo development ending in birth or egg hatching,GO:0017148~negative regulation of translation,GO:0030154~cell differentiation,GO:0040020~regulation of meiotic nuclea…	IPR004087:K Homology domain,IPR004088:K Homology domain, type 1,
fbn-1	FiBrilliN homolog(fbn-1)	Caenorhabditis elegans		GO:0000003~reproduction,GO:0002119~nematode larval development,GO:0018996~molting cycle, collagen and cuticulin-based cuticle,GO:0040011~locomotion,	IPR000152:EGF-type aspartate/asparagine hydroxylation site,IPR000742:Epidermal growth factor-like domain,IPR001507:Zona pellucida domain,IPR001881:EGF-like calcium-binding,IPR009030:Insulin-like growth factor binding protein, N-terminal,IPR013032:EGF-like, conserved site,IPR018097:EGF-like calcium-binding, conserved site,IPR023413:Green fluorescent protein-like,IPR024731:EGF domain, merozoite sur…
fkh-7	ForKHead transcription factor family(fkh-7)	Caenorhabditis elegans	Transcription,	GO:0006351~transcription, DNA-templated,GO:0006355~regulation of transcription, DNA-templated,GO:0006357~regulation of transcription from RNA polymerase II promoter,	IPR001766:Transcription factor, fork head,IPR011991:Winged helix-turn-helix DNA-binding domain,
daf-16	Forkhead box protein O(daf-16)	Caenorhabditis elegans	Transcription,	GO:0000122~negative regulation of transcription from RNA polymerase II promoter,GO:0002119~nematode larval development,GO:0002376~immune system process,GO:0002821~positive regulation of adaptive immune response,GO:0006351~transcription, DNA-templated,GO:0006355~regulation of transcription, DNA-templated,GO:0006629~lipid metabolic process,GO:0006952~defense response,GO:0006974~cellular response to…	IPR001766:Transcription factor, fork head,IPR011991:Winged helix-turn-helix DNA-binding domain,	cel04068:FoxO signaling pathway,
frh-1	Frataxin, mitochondrial(frh-1)	Caenorhabditis elegans		GO:0000003~reproduction,GO:0000303~response to superoxide,GO:0002119~nematode larval development,GO:0006783~heme biosynthetic process,GO:0006810~transport,GO:0006811~ion transport,GO:0006879~cellular iron ion homeostasis,GO:0007631~feeding behavior,GO:0008340~determination of adult lifespan,GO:0009792~embryo development ending in birth or egg hatching,GO:0016226~iron-sulfur cluster assembly,GO:00…	IPR002908:Frataxin/CyaY,IPR017789:Frataxin,IPR020895:Frataxin conserved site,	cel00860:Porphyrin and chlorophyll metabolism,
gsa-1	G protein, Subunit Alpha(gsa-1)	Caenorhabditis elegans		GO:0000003~reproduction,GO:0001556~oocyte maturation,GO:0002119~nematode larval development,GO:0006898~receptor-mediated endocytosis,GO:0007165~signal transduction,GO:0007186~G-protein coupled receptor signaling pathway,GO:0007191~adenylate cyclase-activating dopamine receptor signaling pathway,GO:0007606~sensory perception of chemical stimulus,GO:0008152~metabolic process,GO:0008340~determinatio…	IPR000367:G-protein alpha subunit, group S,IPR001019:Guanine nucleotide binding protein (G-protein), alpha subunit,IPR011025:G protein alpha subunit, helical insertion,IPR027417:P-loop containing nucleoside triphosphate hydrolase,	cel04020:Calcium signaling pathway,
cye-1	G1/S-specific cyclin-E(cye-1)	Caenorhabditis elegans		GO:0000003~reproduction,GO:0000082~G1/S transition of mitotic cell cycle,GO:0002119~nematode larval development,GO:0006468~protein phosphorylation,GO:0007049~cell cycle,GO:0007067~mitotic nuclear division,GO:0007088~regulation of mitotic nuclear division,GO:0007281~germ cell development,GO:0008284~positive regulation of cell proliferation,GO:0008406~gonad development,GO:0009791~post-embryonic dev…	IPR006671:Cyclin, N-terminal,IPR013763:Cyclin-like,
glb-3	GLoBin related(glb-3)	Caenorhabditis elegans			IPR009050:Globin-like,IPR012292:Globin, structural domain,
glb-33	GLoBin related(glb-33)	Caenorhabditis elegans			IPR000971:Globin,IPR012292:Globin, structural domain,IPR017452:GPCR, rhodopsin-like, 7TM,
grd-1	GRounDhog (hedgehog-like family)(grd-1)	Caenorhabditis elegans		GO:0006508~proteolysis,GO:0016539~intein-mediated protein splicing,GO:0018996~molting cycle, collagen and cuticulin-based cuticle,GO:0040002~collagen and cuticulin-based cuticle development,GO:0040018~positive regulation of multicellular organism growth,	IPR001767:Hint domain,IPR003586:Hint domain C-terminal,IPR003587:Hint domain N-terminal,IPR006141:Intein splice site,IPR007284:Ground-like domain,
grl-5	GRound-Like (grd related)(grl-5)	Caenorhabditis elegans			IPR007284:Ground-like domain,
grl-7	GRound-Like (grd related)(grl-7)	Caenorhabditis elegans			IPR007284:Ground-like domain,
pac-1	GTPase-activating protein pac-1(pac-1)	Caenorhabditis elegans		GO:0007165~signal transduction,GO:0007265~Ras protein signal transduction,GO:0007266~Rho protein signal transduction,GO:0008105~asymmetric protein localization,GO:0010470~regulation of gastrulation,GO:0043547~positive regulation of GTPase activity,	IPR000198:Rho GTPase-activating protein domain,IPR001849:Pleckstrin homology domain,IPR008936:Rho GTPase activation protein,IPR011993:Pleckstrin homology-like domain,
glb-9	Globin-like protein 9(glb-9)	Caenorhabditis elegans		GO:0006810~transport,GO:0015671~oxygen transport,	IPR000971:Globin,IPR009050:Globin-like,IPR012292:Globin, structural domain,
gcs-1	Glutamate--cysteine ligase(gcs-1)	Caenorhabditis elegans		GO:0000302~response to reactive oxygen species,GO:0000303~response to superoxide,GO:0006750~glutathione biosynthetic process,GO:0009408~response to heat,GO:0046685~response to arsenic-containing substance,	IPR004308:Glutamate-cysteine ligase catalytic subunit,	cel00480:Glutathione metabolism,cel01100:Metabolic pathways,
hex-5	HEXosaminidase(hex-5)	Caenorhabditis elegans		GO:0005975~carbohydrate metabolic process,	IPR013781:Glycoside hydrolase, catalytic domain,IPR015883:Glycoside hydrolase family 20, catalytic core,IPR017853:Glycoside hydrolase, superfamily,	cel00511:Other glycan degradation,
hil-7	HIstone H1 Like(hil-7)	Caenorhabditis elegans		GO:0006334~nucleosome assembly,GO:0009792~embryo development ending in birth or egg hatching,	IPR005819:Histone H5,
hmg-5	HMG(hmg-5)	Caenorhabditis elegans		GO:0000003~reproduction,GO:0032042~mitochondrial DNA metabolic process,	IPR009071:High mobility group (HMG) box domain,
hsp-12.1	Heat Shock Protein(hsp-12.1)	Caenorhabditis elegans			IPR001436:Alpha crystallin/Heat shock protein,IPR002068:Alpha crystallin/Hsp20 domain,IPR008978:HSP20-like chaperone,
hid-1	High temperature-Induced Dauer formation(hid-1)	Caenorhabditis elegans		GO:0000003~reproduction,GO:0002791~regulation of peptide secretion,GO:0006886~intracellular protein transport,GO:0009408~response to heat,GO:0030421~defecation,GO:0040011~locomotion,GO:0040024~dauer larval development,	IPR026705:Hid-1,
his-24	Histone H1.1(his-24)	Caenorhabditis elegans		GO:0000003~reproduction,GO:0006334~nucleosome assembly,GO:0006915~apoptotic process,GO:0007281~germ cell development,GO:0009792~embryo development ending in birth or egg hatching,GO:0051729~germline cell cycle switching, mitotic to meiotic cell cycle,	IPR005818:Histone H1/H5,IPR005819:Histone H5,IPR011991:Winged helix-turn-helix DNA-binding domain,
ceh-14	Homeobox protein ceh-14(ceh-14)	Caenorhabditis elegans		GO:0007275~multicellular organism development,GO:0007399~nervous system development,GO:0016048~detection of temperature stimulus,GO:0030154~cell differentiation,GO:0030182~neuron differentiation,GO:0040040~thermosensory behavior,GO:0045944~positive regulation of transcription from RNA polymerase II promoter,GO:0048666~neuron development,	IPR001356:Homeodomain,IPR001781:Zinc finger, LIM-type,IPR009057:Homeodomain-like,IPR017970:Homeobox, conserved site,
ceh-32	Homeobox protein ceh-32(ceh-32)	Caenorhabditis elegans		GO:0002119~nematode larval development,GO:0006355~regulation of transcription, DNA-templated,GO:0007275~multicellular organism development,GO:0009792~embryo development ending in birth or egg hatching,GO:0009886~post-embryonic morphogenesis,GO:0010171~body morphogenesis,GO:0040011~locomotion,	IPR001356:Homeodomain,IPR009057:Homeodomain-like,
lin-39	Homeobox protein lin-39(lin-39)	Caenorhabditis elegans		GO:0006355~regulation of transcription, DNA-templated,GO:0007275~multicellular organism development,GO:0007411~axon guidance,GO:0009952~anterior/posterior pattern specification,GO:0016477~cell migration,GO:0018991~oviposition,GO:0034607~turning behavior involved in mating,GO:0040011~locomotion,GO:0040026~positive regulation of vulval development,GO:0040027~negative regulation of vulval developmen…	IPR001356:Homeodomain,IPR001827:Homeobox protein, antennapedia type, conserved site,IPR009057:Homeodomain-like,IPR017970:Homeobox, conserved site,IPR017995:Homeobox protein, antennapedia type,IPR020479:Homeodomain, metazoa,
unc-62	Homeobox protein unc-62(unc-62)	Caenorhabditis elegans		GO:0002119~nematode larval development,GO:0006355~regulation of transcription, DNA-templated,GO:0007275~multicellular organism development,GO:0007501~mesodermal cell fate specification,GO:0008340~determination of adult lifespan,GO:0009792~embryo development ending in birth or egg hatching,GO:0010171~body morphogenesis,GO:0016477~cell migration,GO:0018991~oviposition,GO:0019915~lipid storage,GO:00…	IPR001356:Homeodomain,IPR008422:Homeobox KN domain,IPR009057:Homeodomain-like,
hot-3	Homolog of Odr-2 (Two)(hot-3)	Caenorhabditis elegans			IPR010558:Caenorhabditis elegans ly-6-related,
hbl-1	HunchBack Like (fly gap gene related)(hbl-1)	Caenorhabditis elegans		GO:0000003~reproduction,GO:0000122~negative regulation of transcription from RNA polymerase II promoter,GO:0002119~nematode larval development,GO:0006351~transcription, DNA-templated,GO:0006357~regulation of transcription from RNA polymerase II promoter,GO:0007275~multicellular organism development,GO:0009792~embryo development ending in birth or egg hatching,GO:0010171~body morphogenesis,GO:0018…	IPR007087:Zinc finger, C2H2,IPR013087:Zinc finger C2H2-type/integrase DNA-binding domain,IPR015880:Zinc finger, C2H2-like,
acn-1	Inactive angiotensin-converting enzyme-related protein(acn-1)	Caenorhabditis elegans		GO:0000003~reproduction,GO:0002119~nematode larval development,GO:0006508~proteolysis,GO:0018991~oviposition,GO:0018996~molting cycle, collagen and cuticulin-based cuticle,GO:0040011~locomotion,GO:0040018~positive regulation of multicellular organism growth,GO:0040035~hermaphrodite genitalia development,	IPR001548:Peptidase M2, peptidyl-dipeptidase A,
unc-9	Innexin unc-9(unc-9)	Caenorhabditis elegans		GO:0006810~transport,GO:0006811~ion transport,GO:0030163~protein catabolic process,GO:0034220~ion transmembrane transport,GO:0040011~locomotion,	IPR000990:Innexin,
inx-1	Innexin(inx-1)	Caenorhabditis elegans		GO:0006810~transport,GO:0006811~ion transport,	IPR000990:Innexin,
inx-10	Innexin(inx-10)	Caenorhabditis elegans		GO:0006810~transport,GO:0006811~ion transport,GO:0055085~transmembrane transport,	IPR000990:Innexin,
inx-13	Innexin(inx-13)	Caenorhabditis elegans		GO:0000003~reproduction,GO:0002119~nematode larval development,GO:0006810~transport,GO:0006811~ion transport,GO:0040011~locomotion,GO:0040035~hermaphrodite genitalia development,	IPR000990:Innexin,
inx-12	Innexin-12(inx-12)	Caenorhabditis elegans		GO:0000003~reproduction,GO:0002119~nematode larval development,GO:0006810~transport,GO:0006811~ion transport,GO:0040011~locomotion,GO:0040035~hermaphrodite genitalia development,GO:0055085~transmembrane transport,	IPR000990:Innexin,
inx-6	Innexin-6(inx-6)	Caenorhabditis elegans		GO:0006810~transport,GO:0006811~ion transport,GO:0055085~transmembrane transport,	IPR000990:Innexin,
ina-1	Integrin alpha ina-1(ina-1)	Caenorhabditis elegans		GO:0000003~reproduction,GO:0001764~neuron migration,GO:0002119~nematode larval development,GO:0006898~receptor-mediated endocytosis,GO:0007155~cell adhesion,GO:0007229~integrin-mediated signaling pathway,GO:0007399~nervous system development,GO:0007413~axonal fasciculation,GO:0008078~mesodermal cell migration,GO:0009887~organ morphogenesis,GO:0010171~body morphogenesis,GO:0030163~protein cataboli…	IPR000413:Integrin alpha chain,IPR013517:FG-GAP repeat,IPR013519:Integrin alpha beta-propellor,IPR013649:Integrin alpha-2,IPR018184:Integrin alpha chain, C-terminal cytoplasmic region, conserved site,
imp-3	IntraMembrane Protease (IMPAS) family(imp-3)	Caenorhabditis elegans		GO:0006465~signal peptide processing,GO:0006508~proteolysis,GO:0033619~membrane protein proteolysis,	IPR007369:Peptidase A22B, signal peptide peptidase,
ilys-4	Invertebrate LYSozyme(ilys-4)	Caenorhabditis elegans		GO:0000003~reproduction,GO:0008152~metabolic process,	IPR008597:Destabilase,
kcc-1	K+/Cl-Cotransporter(kcc-1)	Caenorhabditis elegans		GO:0006810~transport,GO:0006811~ion transport,GO:0006813~potassium ion transport,GO:0006821~chloride transport,GO:0007268~chemical synaptic transmission,GO:0009792~embryo development ending in birth or egg hatching,GO:0040011~locomotion,GO:0055085~transmembrane transport,GO:0071805~potassium ion transmembrane transport,GO:1902476~chloride transmembrane transport,	IPR004841:Amino acid permease domain,IPR018491:K/Cl co-transporter, type 1/type 3,
kel-8	KELch-repeat containing protein(kel-8)	Caenorhabditis elegans		GO:0007126~meiotic nuclear division,GO:0016567~protein ubiquitination,GO:0042787~protein ubiquitination involved in ubiquitin-dependent protein catabolic process,	IPR000210:BTB/POZ-like,IPR006652:Kelch repeat type 1,IPR011333:BTB/POZ fold,IPR011705:BTB/Kelch-associated,IPR015916:Galactose oxidase, beta-propeller,IPR017096:Kelch-like protein, gigaxonin,
lmp-1	LAMP family protein lmp-1(lmp-1)	Caenorhabditis elegans			IPR002000:Lysosome-associated membrane glycoprotein,	cel04142:Lysosome,cel04145:Phagosome,
R05D3.2	LIMR family protein R05D3.2(R05D3.2)	Caenorhabditis elegans			IPR006876:LMBR1-like membrane protein,IPR008075:Lipocalin-1 receptor,
lgc-47	Ligand-Gated ion Channel(lgc-47)	Caenorhabditis elegans		GO:0006810~transport,GO:0006811~ion transport,GO:0006821~chloride transport,GO:0034220~ion transmembrane transport,GO:1902476~chloride transmembrane transport,	IPR006028:Gamma-aminobutyric acid A receptor,IPR006029:Neurotransmitter-gated ion-channel transmembrane domain,IPR006201:Neurotransmitter-gated ion-channel,IPR006202:Neurotransmitter-gated ion-channel ligand-binding,IPR018000:Neurotransmitter-gated ion-channel, conserved site,
ltd-1	Lim and Transglutaminase Domain(ltd-1)	Caenorhabditis elegans	Cell division and chromosome partitioning,	GO:0061061~muscle structure development,	IPR001781:Zinc finger, LIM-type,IPR002931:Transglutaminase-like,
lrp-2	Low-density lipoprotein RecePtor related(lrp-2)	Caenorhabditis elegans		GO:0030334~regulation of cell migration,	IPR000033:LDLR class B repeat,IPR000742:Epidermal growth factor-like domain,IPR002172:Low-density lipoprotein (LDL) receptor class A repeat,IPR009030:Insulin-like growth factor binding protein, N-terminal,IPR011042:Six-bladed beta-propeller, TolB-like,IPR013032:EGF-like, conserved site,IPR023415:Low-density lipoprotein (LDL) receptor class A, conserved site,
jmjd-2	Lysine-specific demethylase 4(jmjd-2)	Caenorhabditis elegans	General function prediction only,	GO:0006351~transcription, DNA-templated,GO:0006355~regulation of transcription, DNA-templated,GO:0008340~determination of adult lifespan,GO:0016577~histone demethylation,GO:0033169~histone H3-K9 demethylation,GO:0045892~negative regulation of transcription, DNA-templated,GO:0055114~oxidation-reduction process,GO:0070544~histone H3-K36 demethylation,	IPR003347:JmjC domain,IPR003349:Transcription factor jumonji, JmjN,
miz-1	MIZ-type zinc finger putative transcription factor(miz-1)	Caenorhabditis elegans		GO:0002119~nematode larval development,	IPR004181:Zinc finger, MIZ-type,
mdt-27	MeDiaTor(mdt-27)	Caenorhabditis elegans		GO:0009792~embryo development ending in birth or egg hatching,	IPR021627:Mediator complex, subunit Med27,
mec-2	Mechanosensory protein 2(mec-2)	Caenorhabditis elegans	Posttranslational modification, protein turnover, chaperones,	GO:0007638~mechanosensory behavior,GO:0009612~response to mechanical stimulus,	IPR001107:Band 7 protein,IPR001972:Stomatin,IPR018080:Band 7/stomatin-like, conserved site,
mdt-15	Mediator of RNA polymerase II transcription subunit 15(mdt-15)	Caenorhabditis elegans		GO:0000003~reproduction,GO:0000398~mRNA splicing, via spliceosome,GO:0002119~nematode larval development,GO:0006351~transcription, DNA-templated,GO:0006355~regulation of transcription, DNA-templated,GO:0006357~regulation of transcription from RNA polymerase II promoter,GO:0006898~receptor-mediated endocytosis,GO:0006915~apoptotic process,GO:0008340~determination of adult lifespan,GO:0009792~embry…	IPR019087:Mediator complex, subunit Med15, metazoa,
nas-4	Metalloendopeptidase(nas-4)	Caenorhabditis elegans		GO:0006508~proteolysis,	IPR001506:Peptidase M12A, astacin,IPR006026:Peptidase, metallopeptidase,IPR024079:Metallopeptidase, catalytic domain,
mmab-1	MethylMalonic Aciduria type B homolog(mmab-1)	Caenorhabditis elegans			IPR016030:Adenosylcobalamin biosynthesis, ATP:cob(I)alamin adenosyltransferase-like,	cel00860:Porphyrin and chlorophyll metabolism,cel01100:Metabolic pathways,
mce-1	Methylmalonyl-CoA Epimerase(mce-1)	Caenorhabditis elegans		GO:0046491~L-methylmalonyl-CoA metabolic process,	IPR017515:Methylmalonyl-CoA epimerase,	cel00280:Valine, leucine and isoleucine degradation,cel00630:Glyoxylate and dicarboxylate metabolism,cel00640:Propanoate metabolism,cel01100:Metabolic pathways,cel01200:Carbon metabolism,
mom-5	More Of MS(mom-5)	Caenorhabditis elegans		GO:0000003~reproduction,GO:0001714~endodermal cell fate specification,GO:0001764~neuron migration,GO:0002119~nematode larval development,GO:0007052~mitotic spindle organization,GO:0007166~cell surface receptor signaling pathway,GO:0007186~G-protein coupled receptor signaling pathway,GO:0007275~multicellular organism development,GO:0007369~gastrulation,GO:0008356~asymmetric cell division,GO:000979…	IPR000539:Frizzled protein,IPR015526:Frizzled/secreted frizzled-related protein,IPR017981:GPCR, family 2-like,IPR020067:Frizzled domain,	cel04310:Wnt signaling pathway,
unc-89	Muscle M-line assembly protein unc-89(unc-89)	Caenorhabditis elegans		GO:0006468~protein phosphorylation,GO:0010171~body morphogenesis,GO:0016310~phosphorylation,GO:0030241~skeletal muscle myosin thick filament assembly,GO:0031034~myosin filament assembly,GO:0035023~regulation of Rho protein signal transduction,GO:0040011~locomotion,GO:0043547~positive regulation of GTPase activity,GO:0071688~striated muscle myosin thick filament assembly,	IPR000219:Dbl homology (DH) domain,IPR000719:Protein kinase, catalytic domain,IPR001452:Src homology-3 domain,IPR001849:Pleckstrin homology domain,IPR003598:Immunoglobulin subtype 2,IPR003599:Immunoglobulin subtype,IPR003961:Fibronectin, type III,IPR007110:Immunoglobulin-like domain,IPR007850:RCSD,IPR011009:Protein kinase-like domain,IPR011993:Pleckstrin homology-like domain,IPR013098:Immunoglobu…
mml-1	Myc and Mondo-Like(mml-1)	Caenorhabditis elegans		GO:0002119~nematode larval development,GO:0006351~transcription, DNA-templated,GO:0006355~regulation of transcription, DNA-templated,GO:0006357~regulation of transcription from RNA polymerase II promoter,GO:0006898~receptor-mediated endocytosis,GO:0008340~determination of adult lifespan,GO:0009792~embryo development ending in birth or egg hatching,	IPR011598:Myc-type, basic helix-loop-helix (bHLH) domain,	cel04931:Insulin resistance,
nck-1	NCK (Non-Catalytic region of tyrosine Kinase) adaptor protein family(nck-1)	Caenorhabditis elegans		GO:0002119~nematode larval development,GO:0007409~axonogenesis,GO:0007411~axon guidance,GO:0016310~phosphorylation,GO:0048468~cell development,	IPR000980:SH2 domain,IPR001452:Src homology-3 domain,IPR011511:Variant SH3,IPR017304:Cytoplasmic, NCK,	cel04012:ErbB signaling pathway,
dct-1	NIP3 homolog(dct-1)	Caenorhabditis elegans		GO:0000422~mitophagy,GO:0006914~autophagy,GO:0006915~apoptotic process,GO:0008340~determination of adult lifespan,GO:0043065~positive regulation of apoptotic process,GO:0051726~regulation of cell cycle,GO:0097345~mitochondrial outer membrane permeabilization,GO:2001272~positive regulation of cysteine-type endopeptidase activity involved in execution phase of apoptosis,	IPR010548:BNIP3,
ntl-3	NOT-Like (yeast CCR4/NOT complex component)(ntl-3)	Caenorhabditis elegans		GO:0000003~reproduction,GO:0000288~nuclear-transcribed mRNA catabolic process, deadenylation-dependent decay,GO:0002119~nematode larval development,GO:0006355~regulation of transcription, DNA-templated,GO:0008340~determination of adult lifespan,GO:0009792~embryo development ending in birth or egg hatching,GO:0017148~negative regulation of translation,GO:0040007~growth,GO:0040035~hermaphrodite gen…	IPR007207:Not CCR4-Not complex component, N-terminal,IPR007282:NOT2/NOT3/NOT5,	cel03018:RNA degradation,
ncx-2	Na/Ca eXchangers(ncx-2)	Caenorhabditis elegans		GO:0006816~calcium ion transport,GO:0007154~cell communication,GO:0035725~sodium ion transmembrane transport,GO:0055085~transmembrane transport,	IPR003644:Na-Ca exchanger/integrin-beta4,IPR004836:Sodium/calcium exchanger protein,IPR004837:Sodium/calcium exchanger membrane region,
nrx-1	NeuReXin related(nrx-1)	Caenorhabditis elegans		GO:0008340~determination of adult lifespan,GO:1903910~negative regulation of receptor clustering,	IPR000742:Epidermal growth factor-like domain,IPR001791:Laminin G domain,IPR013320:Concanavalin A-like lectin/glucanase, subgroup,
nlp-16	Neuropeptide-Like Protein(nlp-16)	Caenorhabditis elegans		GO:0007218~neuropeptide signaling pathway,
nlp-1	Neuropeptide-like protein 1(nlp-1)	Caenorhabditis elegans		GO:0001966~thigmotaxis,
nhr-1	Nuclear Hormone Receptor family(nhr-1)	Caenorhabditis elegans		GO:0006351~transcription, DNA-templated,GO:0006355~regulation of transcription, DNA-templated,GO:0043401~steroid hormone mediated signaling pathway,	IPR000536:Nuclear hormone receptor, ligand-binding, core,IPR001628:Zinc finger, nuclear hormone receptor-type,IPR001723:Steroid hormone receptor,IPR013088:Zinc finger, NHR/GATA-type,
nhr-135	Nuclear Hormone Receptor family(nhr-135)	Caenorhabditis elegans		GO:0006351~transcription, DNA-templated,GO:0006355~regulation of transcription, DNA-templated,GO:0043401~steroid hormone mediated signaling pathway,	IPR000536:Nuclear hormone receptor, ligand-binding, core,IPR001628:Zinc finger, nuclear hormone receptor-type,IPR013088:Zinc finger, NHR/GATA-type,
nhr-138	Nuclear Hormone Receptor family(nhr-138)	Caenorhabditis elegans		GO:0006351~transcription, DNA-templated,GO:0006355~regulation of transcription, DNA-templated,GO:0043401~steroid hormone mediated signaling pathway,	IPR000536:Nuclear hormone receptor, ligand-binding, core,IPR001628:Zinc finger, nuclear hormone receptor-type,IPR013088:Zinc finger, NHR/GATA-type,
nhr-21	Nuclear Hormone Receptor family(nhr-21)	Caenorhabditis elegans		GO:0006351~transcription, DNA-templated,GO:0006355~regulation of transcription, DNA-templated,GO:0043401~steroid hormone mediated signaling pathway,	IPR000536:Nuclear hormone receptor, ligand-binding, core,IPR001628:Zinc finger, nuclear hormone receptor-type,IPR013088:Zinc finger, NHR/GATA-type,
nhr-41	Nuclear Hormone Receptor family(nhr-41)	Caenorhabditis elegans		GO:0006351~transcription, DNA-templated,GO:0006355~regulation of transcription, DNA-templated,GO:0019915~lipid storage,GO:0043401~steroid hormone mediated signaling pathway,	IPR000536:Nuclear hormone receptor, ligand-binding, core,IPR001628:Zinc finger, nuclear hormone receptor-type,IPR013088:Zinc finger, NHR/GATA-type,
nhr-43	Nuclear Hormone Receptor family(nhr-43)	Caenorhabditis elegans		GO:0006351~transcription, DNA-templated,GO:0006355~regulation of transcription, DNA-templated,GO:0043401~steroid hormone mediated signaling pathway,	IPR000536:Nuclear hormone receptor, ligand-binding, core,IPR001628:Zinc finger, nuclear hormone receptor-type,IPR013088:Zinc finger, NHR/GATA-type,IPR016355:Steroidogenic factor 1,
nhr-6	Nuclear Hormone Receptor family(nhr-6)	Caenorhabditis elegans		GO:0000003~reproduction,GO:0002119~nematode larval development,GO:0006351~transcription, DNA-templated,GO:0006355~regulation of transcription, DNA-templated,GO:0009792~embryo development ending in birth or egg hatching,GO:0035211~spermathecum morphogenesis,GO:0043401~steroid hormone mediated signaling pathway,GO:0045944~positive regulation of transcription from RNA polymerase II promoter,GO:00602…	IPR000536:Nuclear hormone receptor, ligand-binding, core,IPR001628:Zinc finger, nuclear hormone receptor-type,IPR013088:Zinc finger, NHR/GATA-type,
nhr-84	Nuclear Hormone Receptor family(nhr-84)	Caenorhabditis elegans		GO:0006351~transcription, DNA-templated,GO:0006355~regulation of transcription, DNA-templated,GO:0043401~steroid hormone mediated signaling pathway,	IPR000536:Nuclear hormone receptor, ligand-binding, core,IPR001628:Zinc finger, nuclear hormone receptor-type,IPR013088:Zinc finger, NHR/GATA-type,
daf-12	Nuclear hormone receptor family member daf-12(daf-12)	Caenorhabditis elegans		GO:0002119~nematode larval development,GO:0006351~transcription, DNA-templated,GO:0006355~regulation of transcription, DNA-templated,GO:0006935~chemotaxis,GO:0007275~multicellular organism development,GO:0008340~determination of adult lifespan,GO:0009593~detection of chemical stimulus,GO:0010035~response to inorganic substance,GO:0019915~lipid storage,GO:0030522~intracellular receptor signaling p…	IPR000536:Nuclear hormone receptor, ligand-binding, core,IPR001628:Zinc finger, nuclear hormone receptor-type,IPR013088:Zinc finger, NHR/GATA-type,
nhr-19	Nuclear hormone receptor family member nhr-19(nhr-19)	Caenorhabditis elegans		GO:0006351~transcription, DNA-templated,GO:0006355~regulation of transcription, DNA-templated,GO:0043401~steroid hormone mediated signaling pathway,	IPR000536:Nuclear hormone receptor, ligand-binding, core,IPR001628:Zinc finger, nuclear hormone receptor-type,IPR001723:Steroid hormone receptor,IPR013088:Zinc finger, NHR/GATA-type,
nhr-25	Nuclear hormone receptor family member nhr-25(nhr-25)	Caenorhabditis elegans		GO:0000003~reproduction,GO:0002119~nematode larval development,GO:0006351~transcription, DNA-templated,GO:0006355~regulation of transcription, DNA-templated,GO:0006915~apoptotic process,GO:0006952~defense response,GO:0007275~multicellular organism development,GO:0008406~gonad development,GO:0009755~hormone-mediated signaling pathway,GO:0009792~embryo development ending in birth or egg hatching,GO…	IPR000536:Nuclear hormone receptor, ligand-binding, core,IPR001628:Zinc finger, nuclear hormone receptor-type,IPR001723:Steroid hormone receptor,IPR013088:Zinc finger, NHR/GATA-type,IPR016355:Steroidogenic factor 1,
nhr-3	Nuclear hormone receptor family member nhr-3(nhr-3)	Caenorhabditis elegans		GO:0006351~transcription, DNA-templated,GO:0006355~regulation of transcription, DNA-templated,GO:0043401~steroid hormone mediated signaling pathway,	IPR000536:Nuclear hormone receptor, ligand-binding, core,IPR001628:Zinc finger, nuclear hormone receptor-type,IPR013088:Zinc finger, NHR/GATA-type,
nhr-31	Nuclear hormone receptor family member nhr-31(nhr-31)	Caenorhabditis elegans		GO:0006351~transcription, DNA-templated,GO:0006355~regulation of transcription, DNA-templated,GO:0006970~response to osmotic stress,GO:0009755~hormone-mediated signaling pathway,GO:0009792~embryo development ending in birth or egg hatching,GO:0009886~post-embryonic morphogenesis,GO:0009888~tissue development,GO:0030522~intracellular receptor signaling pathway,GO:0043401~steroid hormone mediated s…	IPR000536:Nuclear hormone receptor, ligand-binding, core,IPR001628:Zinc finger, nuclear hormone receptor-type,IPR001723:Steroid hormone receptor,IPR013088:Zinc finger, NHR/GATA-type,IPR016355:Steroidogenic factor 1,
nhr-4	Nuclear hormone receptor family member nhr-4(nhr-4)	Caenorhabditis elegans		GO:0006351~transcription, DNA-templated,GO:0006355~regulation of transcription, DNA-templated,GO:0043401~steroid hormone mediated signaling pathway,	IPR000536:Nuclear hormone receptor, ligand-binding, core,IPR001628:Zinc finger, nuclear hormone receptor-type,IPR001723:Steroid hormone receptor,IPR013088:Zinc finger, NHR/GATA-type,
nhr-40	Nuclear hormone receptor family member nhr-40(nhr-40)	Caenorhabditis elegans		GO:0002119~nematode larval development,GO:0006351~transcription, DNA-templated,GO:0006355~regulation of transcription, DNA-templated,GO:0032094~response to food,GO:0040011~locomotion,GO:0040018~positive regulation of multicellular organism growth,GO:0043401~steroid hormone mediated signaling pathway,GO:0071688~striated muscle myosin thick filament assembly,	IPR000536:Nuclear hormone receptor, ligand-binding, core,IPR001628:Zinc finger, nuclear hormone receptor-type,IPR013088:Zinc finger, NHR/GATA-type,
nhr-67	Nuclear hormone receptor family member nhr-67(nhr-67)	Caenorhabditis elegans		GO:0000003~reproduction,GO:0002119~nematode larval development,GO:0006351~transcription, DNA-templated,GO:0006355~regulation of transcription, DNA-templated,GO:0009792~embryo development ending in birth or egg hatching,GO:0016358~dendrite development,GO:0016477~cell migration,GO:0018991~oviposition,GO:0030154~cell differentiation,GO:0030334~regulation of cell migration,GO:0035262~gonad morphogene…	IPR000536:Nuclear hormone receptor, ligand-binding, core,IPR001628:Zinc finger, nuclear hormone receptor-type,IPR013088:Zinc finger, NHR/GATA-type,
npp-10	Nuclear pore complex protein Nup98(npp-10)	Caenorhabditis elegans		GO:0000003~reproduction,GO:0000973~posttranscriptional tethering of RNA polymerase II gene DNA at nuclear periphery,GO:0002119~nematode larval development,GO:0006405~RNA export from nucleus,GO:0006606~protein import into nucleus,GO:0006810~transport,GO:0006997~nucleus organization,GO:0008406~gonad development,GO:0009792~embryo development ending in birth or egg hatching,GO:0015031~protein transpo…	IPR007230:Peptidase S59, nucleoporin,IPR021967:Nuclear protein 96,IPR025574:Nucleoporin FG repeat,
ndx-3	Nudix hydrolase 3(ndx-3)	Caenorhabditis elegans		GO:0009132~nucleoside diphosphate metabolic process,	IPR000059:NUDIX hydrolase, NudL, conserved site,IPR000086:NUDIX hydrolase domain,IPR015797:NUDIX hydrolase domain-like,IPR020084:NUDIX hydrolase, conserved site,
ocrl-1	OCRL (Lowe's oculocerebrorenal syndrome protein) homolog(ocrl-1)	Caenorhabditis elegans		GO:0007165~signal transduction,GO:0040013~negative regulation of locomotion,GO:0046856~phosphatidylinositol dephosphorylation,	IPR000198:Rho GTPase-activating protein domain,IPR000300:Inositol polyphosphate-related phosphatase,IPR005135:Endonuclease/exonuclease/phosphatase,IPR008936:Rho GTPase activation protein,
pan-1	P-granule-associated novel protein 1(pan-1)	Caenorhabditis elegans		GO:0002119~nematode larval development,GO:0007275~multicellular organism development,GO:0007281~germ cell development,GO:0018996~molting cycle, collagen and cuticulin-based cuticle,GO:0040011~locomotion,	IPR001611:Leucine-rich repeat,IPR003591:Leucine-rich repeat, typical subtype,
pxf-1	PDZ eXchange Factor(pxf-1)	Caenorhabditis elegans		GO:0007165~signal transduction,GO:0007264~small GTPase mediated signal transduction,GO:0008406~gonad development,GO:0008544~epidermis development,GO:0018996~molting cycle, collagen and cuticulin-based cuticle,GO:0040002~collagen and cuticulin-based cuticle development,GO:0043547~positive regulation of GTPase activity,	IPR000159:Ras-association,IPR000595:Cyclic nucleotide-binding domain,IPR000651:Ras-like guanine nucleotide exchange factor, N-terminal,IPR001478:PDZ domain,IPR001895:Guanine-nucleotide dissociation stimulator CDC25,IPR014710:RmlC-like jelly roll fold,IPR018490:Cyclic nucleotide-binding-like,IPR019804:Ras guanine-nucleotide exchange factor, conserved site,IPR023578:Ras guanine nucleotide exchange …	cel04010:MAPK signaling pathway,
unc-15	Paramyosin(unc-15)	Caenorhabditis elegans		GO:0000003~reproduction,GO:0002119~nematode larval development,GO:0006898~receptor-mediated endocytosis,GO:0008152~metabolic process,GO:0010171~body morphogenesis,GO:0018991~oviposition,GO:0030241~skeletal muscle myosin thick filament assembly,GO:0040007~growth,GO:0040011~locomotion,GO:0040035~hermaphrodite genitalia development,GO:0051493~regulation of cytoskeleton organization,GO:0071688~striat…	IPR002928:Myosin tail,
FKB-4	Peptidyl-prolyl cis-trans isomerase(fkb-4)	Caenorhabditis elegans	Posttranslational modification, protein turnover, chaperones,	GO:0000413~protein peptidyl-prolyl isomerization,GO:0006457~protein folding,GO:0008152~metabolic process,GO:0061077~chaperone-mediated protein folding,	IPR001179:Peptidyl-prolyl cis-trans isomerase, FKBP-type, domain,IPR023566:Peptidyl-prolyl cis-trans isomerase, FKBP-type,
fkb-5	Peptidyl-prolyl cis-trans isomerase(fkb-5)	Caenorhabditis elegans	Posttranslational modification, protein turnover, chaperones,	GO:0000413~protein peptidyl-prolyl isomerization,GO:0006457~protein folding,GO:0008152~metabolic process,GO:0061077~chaperone-mediated protein folding,	IPR001179:Peptidyl-prolyl cis-trans isomerase, FKBP-type, domain,IPR023566:Peptidyl-prolyl cis-trans isomerase, FKBP-type,
mlt-7	Peroxidase mlt-7 light chain(mlt-7)	Caenorhabditis elegans		GO:0002119~nematode larval development,GO:0006979~response to oxidative stress,GO:0007275~multicellular organism development,GO:0010171~body morphogenesis,GO:0018149~peptide cross-linking,GO:0018996~molting cycle, collagen and cuticulin-based cuticle,GO:0040002~collagen and cuticulin-based cuticle development,GO:0040011~locomotion,GO:0040032~post-embryonic body morphogenesis,GO:0042338~cuticle de…	IPR003582:Metridin-like ShK toxin,IPR010255:Haem peroxidase,IPR019791:Haem peroxidase, animal, subgroup,
psa-3	Phasmid Socket Absent(psa-3)	Caenorhabditis elegans		GO:0009786~regulation of asymmetric cell division,GO:0019915~lipid storage,
sms-1	Phosphatidylcholine:ceramide cholinephosphotransferase 1(sms-1)	Caenorhabditis elegans		GO:0006629~lipid metabolic process,GO:0006665~sphingolipid metabolic process,GO:0006686~sphingomyelin biosynthetic process,GO:0046513~ceramide biosynthetic process,	IPR025749:Sphingomyelin synthase-like domain,	cel00600:Sphingolipid metabolism,cel01100:Metabolic pathways,
pde-4	Phosphodiesterase(pde-4)	Caenorhabditis elegans		GO:0006198~cAMP catabolic process,GO:0007165~signal transduction,GO:0030431~sleep,GO:0030818~negative regulation of cAMP biosynthetic process,GO:0040013~negative regulation of locomotion,GO:0043951~negative regulation of cAMP-mediated signaling,	IPR002073:3'5'-cyclic nucleotide phosphodiesterase, catalytic domain,IPR003607:HD/PDEase domain,IPR023088:3'5'-cyclic nucleotide phosphodiesterase,IPR023174:3'5'-cyclic nucleotide phosphodiesterase, conserved site,	cel00230:Purine metabolism,
plc-1	Phosphoinositide phospholipase C(plc-1)	Caenorhabditis elegans		GO:0000003~reproduction,GO:0002253~activation of immune response,GO:0006629~lipid metabolic process,GO:0007165~signal transduction,GO:0007194~negative regulation of adenylate cyclase activity,GO:0007264~small GTPase mediated signal transduction,GO:0008340~determination of adult lifespan,GO:0016042~lipid catabolic process,GO:0030728~ovulation,GO:0035556~intracellular signal transduction,GO:0042993…	IPR000008:C2 calcium-dependent membrane targeting,IPR000159:Ras-association,IPR000909:Phospholipase C, phosphatidylinositol-specific , X domain,IPR001192:Phosphoinositide phospholipase C,IPR001711:Phospholipase C, phosphatidylinositol-specific, Y domain,IPR001895:Guanine-nucleotide dissociation stimulator CDC25,IPR011992:EF-hand-like domain,IPR015359:Phospholipase C, phosphoinositol-specific, EF-…	cel00562:Inositol phosphate metabolism,cel01100:Metabolic pathways,cel04020:Calcium signaling pathway,cel04070:Phosphatidylinositol signaling system,
Y52B11A.8	Phospholipase A2-like protein Y52B11A.8(Y52B11A.8)	Caenorhabditis elegans		GO:0006644~phospholipid metabolic process,GO:0050482~arachidonic acid secretion,	IPR016090:Phospholipase A2 domain,
pup-2	Poly(U) Polymerase(pup-2)	Caenorhabditis elegans	DNA replication, recombination, and repair,	GO:0008340~determination of adult lifespan,GO:0031054~pre-miRNA processing,	IPR002058:PAP/25A-associated,
pde-2	Probable 3',5'-cyclic phosphodiesterase pde-2(pde-2)	Caenorhabditis elegans		GO:0006935~chemotaxis,GO:0007165~signal transduction,GO:0007602~phototransduction,GO:0007635~chemosensory behavior,GO:0008340~determination of adult lifespan,GO:0010446~response to alkaline pH,GO:0010628~positive regulation of gene expression,GO:0010753~positive regulation of cGMP-mediated signaling,GO:0030827~negative regulation of cGMP biosynthetic process,GO:0042542~response to hydrogen peroxi…	IPR002073:3'5'-cyclic nucleotide phosphodiesterase, catalytic domain,IPR003018:GAF domain,IPR003607:HD/PDEase domain,IPR023088:3'5'-cyclic nucleotide phosphodiesterase,IPR023174:3'5'-cyclic nucleotide phosphodiesterase, conserved site,	cel00230:Purine metabolism,
F41C3.4	Probable Golgi transport protein 1(F41C3.4)	Caenorhabditis elegans		GO:0000003~reproduction,GO:0002119~nematode larval development,GO:0006810~transport,GO:0009792~embryo development ending in birth or egg hatching,GO:0015031~protein transport,GO:0016192~vesicle-mediated transport,GO:0018996~molting cycle, collagen and cuticulin-based cuticle,GO:0032940~secretion by cell,GO:0040011~locomotion,GO:0040035~hermaphrodite genitalia development,	IPR007305:Vesicle transport protein, Got1/SFT2-like,
nduf-7	Probable NADH dehydrogenase [ubiquinone] iron-sulfur protein 7, mitochondrial(nduf-7)	Caenorhabditis elegans		GO:0000003~reproduction,GO:0002119~nematode larval development,GO:0009792~embryo development ending in birth or egg hatching,GO:0010171~body morphogenesis,GO:0030968~endoplasmic reticulum unfolded protein response,GO:0040018~positive regulation of multicellular organism growth,GO:0040035~hermaphrodite genitalia development,GO:0055114~oxidation-reduction process,	IPR006137:NADH:ubiquinone oxidoreductase-like, 20kDa subunit,IPR006138:NADH-ubiquinone oxidoreductase, 20 Kd subunit,	cel00190:Oxidative phosphorylation,cel01100:Metabolic pathways,
ZK632.4	Probable mannose-6-phosphate isomerase(ZK632.4)	Caenorhabditis elegans		GO:0005975~carbohydrate metabolic process,GO:0009298~GDP-mannose biosynthetic process,	IPR001250:Mannose-6-phosphate isomerase, type I,IPR011051:RmlC-like cupin domain,IPR014710:RmlC-like jelly roll fold,IPR016305:Mannose-6-phosphate isomerase,IPR018050:Phosphomannose isomerase, type I, conserved site,	cel00051:Fructose and mannose metabolism,cel00520:Amino sugar and nucleotide sugar metabolism,cel01100:Metabolic pathways,
C14B9.8	Probable phosphorylase b kinase regulatory subunit alpha(C14B9.8)	Caenorhabditis elegans		GO:0000003~reproduction,GO:0005975~carbohydrate metabolic process,GO:0005977~glycogen metabolic process,GO:0006468~protein phosphorylation,	IPR008734:Phosphorylase kinase alpha/beta subunit,IPR008928:Six-hairpin glycosidase-like,IPR011613:Glycoside hydrolase family 15,IPR012341:Six-hairpin glycosidase,	cel04020:Calcium signaling pathway,
T12E12.1	Probable protein ariadne-2(T12E12.1)	Caenorhabditis elegans		GO:0000209~protein polyubiquitination,GO:0016567~protein ubiquitination,GO:0032436~positive regulation of proteasomal ubiquitin-dependent protein catabolic process,GO:0042787~protein ubiquitination involved in ubiquitin-dependent protein catabolic process,	IPR002867:Zinc finger, C6HC-type,
sdn-1	Probable syndecan(sdn-1)	Caenorhabditis elegans		GO:0002119~nematode larval development,GO:0007411~axon guidance,GO:0007413~axonal fasciculation,GO:0009792~embryo development ending in birth or egg hatching,GO:0016477~cell migration,GO:0040025~vulval development,GO:0040039~inductive cell migration,GO:0048730~epidermis morphogenesis,	IPR001050:Syndecan,
egl-1	Programmed cell death activator egl-1(egl-1)	Caenorhabditis elegans		GO:0006915~apoptotic process,GO:0008637~apoptotic mitochondrial changes,GO:0018991~oviposition,GO:0030163~protein catabolic process,GO:0032091~negative regulation of protein binding,GO:0043065~positive regulation of apoptotic process,GO:0043068~positive regulation of programmed cell death,GO:1902742~apoptotic process involved in development,	IPR021543:Programmed cell death activator EGL-1,
B0513.5	Proline dehydrogenase 1, mitochondrial(B0513.5)	Caenorhabditis elegans		GO:0006412~translation,GO:0006560~proline metabolic process,GO:0006562~proline catabolic process,GO:0008340~determination of adult lifespan,GO:0009408~response to heat,GO:0010133~proline catabolic process to glutamate,GO:0055114~oxidation-reduction process,	IPR002872:Proline dehydrogenase,IPR011992:EF-hand-like domain,IPR015659:Proline oxidase,	cel00330:Arginine and proline metabolism,cel01100:Metabolic pathways,cel01130:Biosynthesis of antibiotics,
pdi-2	Protein Disulfide Isomerase(pdi-2)	Caenorhabditis elegans		GO:0002119~nematode larval development,GO:0006457~protein folding,GO:0009792~embryo development ending in birth or egg hatching,GO:0010171~body morphogenesis,GO:0018401~peptidyl-proline hydroxylation to 4-hydroxy-L-proline,GO:0030968~endoplasmic reticulum unfolded protein response,GO:0040011~locomotion,GO:0043412~macromolecule modification,GO:0045454~cell redox homeostasis,GO:0055114~oxidation-re…	IPR005788:Disulphide isomerase,IPR005792:Protein disulphide isomerase,IPR012336:Thioredoxin-like fold,IPR013766:Thioredoxin domain,IPR017937:Thioredoxin, conserved site,	cel04141:Protein processing in endoplasmic reticulum,
C32D5.3	Protein EFR3 homolog(C32D5.3)	Caenorhabditis elegans		GO:0000003~reproduction,GO:0006898~receptor-mediated endocytosis,GO:0006915~apoptotic process,GO:0009792~embryo development ending in birth or egg hatching,	IPR016024:Armadillo-type fold,
F11A10.5	Protein ST7 homolog(F11A10.5)	Caenorhabditis elegans		GO:0000003~reproduction,GO:0002119~nematode larval development,GO:0010171~body morphogenesis,GO:0040018~positive regulation of multicellular organism growth,	IPR007311:ST7,IPR011990:Tetratricopeptide-like helical,
alg-1	Protein argonaute(alg-1)	Caenorhabditis elegans		GO:0000003~reproduction,GO:0002119~nematode larval development,GO:0009792~embryo development ending in birth or egg hatching,GO:0018996~molting cycle, collagen and cuticulin-based cuticle,GO:0035196~production of miRNAs involved in gene silencing by miRNA,GO:0035279~mRNA cleavage involved in gene silencing by miRNA,GO:0040011~locomotion,GO:0040018~positive regulation of multicellular organism gro…	IPR003100:Argonaute/Dicer protein, PAZ,IPR003165:Stem cell self-renewal protein Piwi,IPR012337:Ribonuclease H-like domain,IPR014811:Domain of unknown function DUF1785,
glp-1	Protein glp-1(glp-1)	Caenorhabditis elegans		GO:0000003~reproduction,GO:0001708~cell fate specification,GO:0002119~nematode larval development,GO:0007219~Notch signaling pathway,GO:0007275~multicellular organism development,GO:0007276~gamete generation,GO:0007281~germ cell development,GO:0007638~mechanosensory behavior,GO:0008340~determination of adult lifespan,GO:0009612~response to mechanical stimulus,GO:0009792~embryo development ending …	IPR000152:EGF-type aspartate/asparagine hydroxylation site,IPR000742:Epidermal growth factor-like domain,IPR000800:Notch domain,IPR001881:EGF-like calcium-binding,IPR002110:Ankyrin repeat,IPR010660:Notch, NOD domain,IPR011656:Notch, NODP domain,IPR013032:EGF-like, conserved site,IPR018097:EGF-like calcium-binding, conserved site,IPR020683:Ankyrin repeat-containing domain,
tpa-1	Protein kinase C-like 1(tpa-1)	Caenorhabditis elegans		GO:0000003~reproduction,GO:0006468~protein phosphorylation,GO:0008340~determination of adult lifespan,GO:0009611~response to wounding,GO:0009792~embryo development ending in birth or egg hatching,GO:0016310~phosphorylation,GO:0018105~peptidyl-serine phosphorylation,GO:0033554~cellular response to stress,GO:0035556~intracellular signal transduction,GO:0050832~defense response to fungus,	IPR000008:C2 calcium-dependent membrane targeting,IPR000719:Protein kinase, catalytic domain,IPR000961:AGC-kinase, C-terminal,IPR002219:Protein kinase C-like, phorbol ester/diacylglycerol binding,IPR008271:Serine/threonine-protein kinase, active site,IPR011009:Protein kinase-like domain,IPR014376:Protein kinase C, delta/epsilon/eta/theta types,IPR017441:Protein kinase, ATP binding site,IPR017892:…
lin-14	Protein lin-14(lin-14)	Caenorhabditis elegans		GO:0000003~reproduction,GO:0000122~negative regulation of transcription from RNA polymerase II promoter,GO:0006351~transcription, DNA-templated,GO:0006355~regulation of transcription, DNA-templated,GO:0007275~multicellular organism development,GO:0016477~cell migration,GO:0018991~oviposition,GO:0040011~locomotion,GO:0040018~positive regulation of multicellular organism growth,GO:0040025~vulval de…
mab-3	Protein male abnormal 3(mab-3)	Caenorhabditis elegans		GO:0000122~negative regulation of transcription from RNA polymerase II promoter,GO:0006355~regulation of transcription, DNA-templated,GO:0007275~multicellular organism development,GO:0007548~sex differentiation,GO:0030154~cell differentiation,GO:0045138~nematode male tail tip morphogenesis,	IPR001275:DM DNA-binding,IPR026607:DMRT/protein doublesex/protein male abnormal 3,
mom-2	Protein mom-2(mom-2)	Caenorhabditis elegans		GO:0000003~reproduction,GO:0000132~establishment of mitotic spindle orientation,GO:0001714~endodermal cell fate specification,GO:0001764~neuron migration,GO:0002119~nematode larval development,GO:0007275~multicellular organism development,GO:0008340~determination of adult lifespan,GO:0008356~asymmetric cell division,GO:0009792~embryo development ending in birth or egg hatching,GO:0010171~body mor…	IPR005817:Wnt,IPR018161:Wnt protein, conserved site,	cel04310:Wnt signaling pathway,
ptc-3	Protein patched homolog 3(ptc-3)	Caenorhabditis elegans		GO:0002119~nematode larval development,GO:0009792~embryo development ending in birth or egg hatching,GO:0018996~molting cycle, collagen and cuticulin-based cuticle,GO:0040011~locomotion,	IPR000731:Sterol-sensing domain,IPR003392:Patched,	cel04340:Hedgehog signaling pathway,
H18N23.2	Protein phosphatase 1 regulatory subunit(H18N23.2)	Caenorhabditis elegans		GO:0005975~carbohydrate metabolic process,GO:0005977~glycogen metabolic process,GO:0009792~embryo development ending in birth or egg hatching,	IPR005036:Putative phosphatase regulatory subunit,IPR017434:Protein phosphatase 1, glycogen targeting subunit, Metazoa,
rig-4	Protein sidekick homolog(rig-4)	Caenorhabditis elegans		GO:0007067~mitotic nuclear division,GO:0007155~cell adhesion,GO:0009792~embryo development ending in birth or egg hatching,GO:0040011~locomotion,	IPR003598:Immunoglobulin subtype 2,IPR003599:Immunoglobulin subtype,IPR003961:Fibronectin, type III,IPR007110:Immunoglobulin-like domain,IPR013098:Immunoglobulin I-set,IPR013783:Immunoglobulin-like fold,
skn-1	Protein skinhead-1(skn-1)	Caenorhabditis elegans		GO:0000003~reproduction,GO:0000303~response to superoxide,GO:0001708~cell fate specification,GO:0001714~endodermal cell fate specification,GO:0002119~nematode larval development,GO:0006351~transcription, DNA-templated,GO:0006355~regulation of transcription, DNA-templated,GO:0006417~regulation of translation,GO:0006952~defense response,GO:0006979~response to oxidative stress,GO:0006990~positive re…	IPR004826:Basic leucine zipper domain, Maf-type,IPR004827:Basic-leucine zipper domain,IPR008917:Eukaryotic transcription factor, Skn-1-like, DNA-binding,
tim-1	Protein timeless homolog(tim-1)	Caenorhabditis elegans		GO:0007049~cell cycle,GO:0007063~regulation of sister chromatid cohesion,GO:0007064~mitotic sister chromatid cohesion,GO:0007067~mitotic nuclear division,GO:0007275~multicellular organism development,GO:0009792~embryo development ending in birth or egg hatching,GO:0051177~meiotic sister chromatid cohesion,GO:0051301~cell division,GO:0051321~meiotic cell cycle,	IPR006906:Timeless protein,IPR007725:Timeless C-terminal,
vav-1	Protein vav-1(vav-1)	Caenorhabditis elegans		GO:0030728~ovulation,GO:0035023~regulation of Rho protein signal transduction,GO:0035556~intracellular signal transduction,GO:0040028~regulation of vulval development,GO:0043547~positive regulation of GTPase activity,GO:0045746~negative regulation of Notch signaling pathway,	IPR000219:Dbl homology (DH) domain,IPR000980:SH2 domain,IPR001331:Guanine-nucleotide dissociation stimulator, CDC24, conserved site,IPR001452:Src homology-3 domain,IPR001715:Calponin homology domain,IPR001849:Pleckstrin homology domain,IPR002219:Protein kinase C-like, phorbol ester/diacylglycerol binding,IPR011511:Variant SH3,IPR011993:Pleckstrin homology-like domain,IPR013315:Spectrin alpha chai…
T13H5.1	Protein-tyrosine-phosphatase(T13H5.1)	Caenorhabditis elegans		GO:0006470~protein dephosphorylation,GO:0035335~peptidyl-tyrosine dephosphorylation,	IPR000242:Protein-tyrosine phosphatase, receptor/non-receptor type,IPR000387:Protein-tyrosine/Dual specificity phosphatase,IPR003595:Protein-tyrosine phosphatase, catalytic,IPR016130:Protein-tyrosine phosphatase, active site,
Y48G9A.9	Protein-tyrosine-phosphatase(Y48G9A.9)	Caenorhabditis elegans		GO:0006470~protein dephosphorylation,GO:0035335~peptidyl-tyrosine dephosphorylation,	IPR000242:Protein-tyrosine phosphatase, receptor/non-receptor type,IPR000387:Protein-tyrosine/Dual specificity phosphatase,IPR003595:Protein-tyrosine phosphatase, catalytic,IPR016130:Protein-tyrosine phosphatase, active site,
acl-1	Putative 1-acyl-sn-glycerol-3-phosphate acyltransferase acl-1(acl-1)	Caenorhabditis elegans		GO:0006629~lipid metabolic process,GO:0008152~metabolic process,GO:0008654~phospholipid biosynthetic process,GO:0016024~CDP-diacylglycerol biosynthetic process,	IPR002123:Phospholipid/glycerol acyltransferase,IPR004552:1-acyl-sn-glycerol-3-phosphate acyltransferase,	cel00561:Glycerolipid metabolism,cel00564:Glycerophospholipid metabolism,cel01100:Metabolic pathways,
alh-9	Putative aldehyde dehydrogenase family 7 member A1 homolog(alh-9)	Caenorhabditis elegans		GO:0006081~cellular aldehyde metabolic process,GO:0008152~metabolic process,GO:0055114~oxidation-reduction process,	IPR015590:Aldehyde dehydrogenase domain,IPR016161:Aldehyde/histidinol dehydrogenase,IPR016162:Aldehyde dehydrogenase, N-terminal,IPR016163:Aldehyde dehydrogenase, C-terminal,	cel00010:Glycolysis / Gluconeogenesis,cel00053:Ascorbate and aldarate metabolism,cel00071:Fatty acid degradation,cel00260:Glycine, serine and threonine metabolism,cel00280:Valine, leucine and isoleucine degradation,cel00300:Lysine biosynthesis,cel00310:Lysine degradation,cel00330:Arginine and proline metabolism,cel00340:Histidine metabolism,cel00380:Tryptophan metabolism,cel00410:beta-Alanine met…
col-91	Putative cuticle collagen 91(col-91)	Caenorhabditis elegans			IPR002486:Nematode cuticle collagen, N-terminal,IPR008160:Collagen triple helix repeat,
F09E5.3	Putative deoxyribose-phosphate aldolase(F09E5.3)	Caenorhabditis elegans		GO:0009264~deoxyribonucleotide catabolic process,GO:0016052~carbohydrate catabolic process,GO:0046386~deoxyribose phosphate catabolic process,	IPR002915:DeoC/FbaB/ lacD aldolase,IPR011343:Deoxyribose-phosphate aldolase,IPR013785:Aldolase-type TIM barrel,	cel00030:Pentose phosphate pathway,
elo-3	Putative fatty acid elongation protein 3(elo-3)	Caenorhabditis elegans		GO:0006629~lipid metabolic process,GO:0006631~fatty acid metabolic process,GO:0006633~fatty acid biosynthetic process,	IPR002076:GNS1/SUR4 membrane protein,
rskn-2	Putative ribosomal protein S6 kinase alpha-2(rskn-2)	Caenorhabditis elegans		GO:0002119~nematode larval development,GO:0006468~protein phosphorylation,GO:0009792~embryo development ending in birth or egg hatching,GO:0016310~phosphorylation,GO:0035556~intracellular signal transduction,GO:0043987~histone H3-S10 phosphorylation,GO:0043988~histone H3-S28 phosphorylation,GO:0045944~positive regulation of transcription from RNA polymerase II promoter,	IPR000719:Protein kinase, catalytic domain,IPR000961:AGC-kinase, C-terminal,IPR008271:Serine/threonine-protein kinase, active site,IPR011009:Protein kinase-like domain,IPR016239:Ribosomal protein S6 kinase II,IPR017441:Protein kinase, ATP binding site,IPR017892:Protein kinase, C-terminal,	cel04010:MAPK signaling pathway,
glt-6	Putative sodium-dependent excitatory amino acid transporter glt-6(glt-6)	Caenorhabditis elegans		GO:0006810~transport,GO:0055085~transmembrane transport,	IPR001991:Sodium:dicarboxylate symporter,IPR018107:Sodium:dicarboxylate symporter, conserved site,
rhr-2	RH (Rhesus) antigen Related(rhr-2)	Caenorhabditis elegans		GO:0015695~organic cation transport,GO:0015696~ammonium transport,GO:0019740~nitrogen utilization,GO:0072488~ammonium transmembrane transport,	IPR001905:Ammonium transporter,IPR002229:Blood group Rhesus C/E/D polypeptide,IPR024041:Ammonium transporter AmtB-like domain,
rbg-3	RaB GAP related(rbg-3)	Caenorhabditis elegans		GO:0019915~lipid storage,GO:0043547~positive regulation of GTPase activity,	IPR000195:Rab-GTPase-TBC domain,
rbc-2	RaBConnectin related(rbc-2)	Caenorhabditis elegans			IPR001680:WD40 repeat,IPR011047:Quinonprotein alcohol dehydrogenase-like superfamily,IPR015943:WD40/YVTN repeat-like-containing domain,IPR017986:WD40-repeat-containing domain,
rgef-1	Rap Guanine nucleotide Exchange Factor homolog(rgef-1)	Caenorhabditis elegans		GO:0006935~chemotaxis,GO:0007264~small GTPase mediated signal transduction,GO:0035556~intracellular signal transduction,GO:0043547~positive regulation of GTPase activity,GO:0046579~positive regulation of Ras protein signal transduction,	IPR000651:Ras-like guanine nucleotide exchange factor, N-terminal,IPR001895:Guanine-nucleotide dissociation stimulator CDC25,IPR002048:EF-hand domain,IPR002219:Protein kinase C-like, phorbol ester/diacylglycerol binding,IPR011992:EF-hand-like domain,IPR018247:EF-Hand 1, calcium-binding site,IPR020454:Diacylglycerol/phorbol-ester binding,IPR023578:Ras guanine nucleotide exchange factor, domain,
gcy-13	Receptor-type guanylate cyclase gcy-13(gcy-13)	Caenorhabditis elegans		GO:0006182~cGMP biosynthetic process,GO:0006468~protein phosphorylation,GO:0007165~signal transduction,GO:0009190~cyclic nucleotide biosynthetic process,GO:0035556~intracellular signal transduction,	IPR000719:Protein kinase, catalytic domain,IPR001054:Adenylyl cyclase class-3/4/guanylyl cyclase,IPR001170:Natriuretic peptide receptor,IPR001245:Serine-threonine/tyrosine-protein kinase catalytic domain,IPR001828:Extracellular ligand-binding receptor,IPR011009:Protein kinase-like domain,IPR011645:Haem NO binding associated,IPR018297:Adenylyl cyclase class-3/4/guanylyl cyclase, conserved site,
egl-10	Regulator of G-protein signaling egl-10(egl-10)	Caenorhabditis elegans		GO:0007186~G-protein coupled receptor signaling pathway,GO:0007212~dopamine receptor signaling pathway,GO:0007622~rhythmic behavior,GO:0007631~feeding behavior,GO:0008277~regulation of G-protein coupled receptor protein signaling pathway,GO:0009968~negative regulation of signal transduction,GO:0010171~body morphogenesis,GO:0035556~intracellular signal transduction,GO:0040017~positive regulation o…	IPR000591:DEP domain,IPR011991:Winged helix-turn-helix DNA-binding domain,IPR015898:G-protein gamma-like domain,IPR016137:Regulator of G protein signalling superfamily,IPR024066:Regulator of G-protein signaling, domain 1,
ser-3	SERotonin/octopamine receptor family(ser-3)	Caenorhabditis elegans		GO:0000003~reproduction,GO:0002119~nematode larval development,GO:0006915~apoptotic process,GO:0007165~signal transduction,GO:0007186~G-protein coupled receptor signaling pathway,GO:0007187~G-protein coupled receptor signaling pathway, coupled to cyclic nucleotide second messenger,GO:0007211~octopamine or tyramine signaling pathway,GO:0007268~chemical synaptic transmission,GO:0007281~germ cell de…	IPR000276:G protein-coupled receptor, rhodopsin-like,IPR017452:GPCR, rhodopsin-like, 7TM,
shc-2	SHC (Src Homology domain C-terminal) adaptor homolog(shc-2)	Caenorhabditis elegans			IPR000980:SH2 domain,IPR006020:Phosphotyrosine interaction domain,IPR011993:Pleckstrin homology-like domain,
spk-1	SR Protein Kinase(spk-1)	Caenorhabditis elegans		GO:0000003~reproduction,GO:0000910~cytokinesis,GO:0002119~nematode larval development,GO:0006468~protein phosphorylation,GO:0006915~apoptotic process,GO:0007275~multicellular organism development,GO:0009792~embryo development ending in birth or egg hatching,GO:0016310~phosphorylation,GO:0040035~hermaphrodite genitalia development,GO:0048477~oogenesis,	IPR000719:Protein kinase, catalytic domain,IPR008271:Serine/threonine-protein kinase, active site,IPR011009:Protein kinase-like domain,IPR017441:Protein kinase, ATP binding site,
stc-1	STCH (truncated HSP) family(stc-1)	Caenorhabditis elegans		GO:0002119~nematode larval development,GO:0006898~receptor-mediated endocytosis,GO:0009792~embryo development ending in birth or egg hatching,GO:0018996~molting cycle, collagen and cuticulin-based cuticle,GO:0035966~response to topologically incorrect protein,GO:0040011~locomotion,	IPR013126:Heat shock protein 70 family,IPR018181:Heat shock protein 70, conserved site,
sulp-1	SULfate Permease family(sulp-1)	Caenorhabditis elegans		GO:0006810~transport,GO:0008272~sulfate transport,GO:0015701~bicarbonate transport,GO:0019532~oxalate transport,GO:0042391~regulation of membrane potential,GO:0051453~regulation of intracellular pH,GO:0055085~transmembrane transport,GO:1902358~sulfate transmembrane transport,GO:1902476~chloride transmembrane transport,	IPR001902:Sulphate anion transporter,IPR002645:STAS domain,IPR011547:Sulphate transporter,
sup-12	SUPpressor(sup-12)	Caenorhabditis elegans		GO:0000380~alternative mRNA splicing, via spliceosome,GO:0000381~regulation of alternative mRNA splicing, via spliceosome,GO:0032956~regulation of actin cytoskeleton organization,GO:0040012~regulation of locomotion,	IPR000504:RNA recognition motif domain,IPR012677:Nucleotide-binding, alpha-beta plait,
sup-17	SUPpressor(sup-17)	Caenorhabditis elegans		GO:0001708~cell fate specification,GO:0006508~proteolysis,GO:0006509~membrane protein ectodomain proteolysis,GO:0007219~Notch signaling pathway,GO:0009792~embryo development ending in birth or egg hatching,GO:0040025~vulval development,	IPR001590:Peptidase M12B, ADAM/reprolysin,IPR001762:Blood coagulation inhibitor, Disintegrin,IPR002870:Peptidase M12B, propeptide,IPR024079:Metallopeptidase, catalytic domain,IPR027053:Disintegrin and metalloproteinase domain-containing protein 10,
sax-2	Sensory AXon guidance(sax-2)	Caenorhabditis elegans		GO:0000902~cell morphogenesis,GO:0009792~embryo development ending in birth or egg hatching,GO:0031175~neuron projection development,GO:0034607~turning behavior involved in mating,GO:0043652~engulfment of apoptotic cell,GO:0090527~actin filament reorganization,	IPR016024:Armadillo-type fold,IPR025481:Cell morphogenesis protein C-terminal,IPR025614:Cell morphogenesis protein N-terminal,
dkf-2	Serine/threonine-protein kinase dkf-2(dkf-2)	Caenorhabditis elegans		GO:0002376~immune system process,GO:0006468~protein phosphorylation,GO:0007200~phospholipase C-activating G-protein coupled receptor signaling pathway,GO:0008340~determination of adult lifespan,GO:0016310~phosphorylation,GO:0018105~peptidyl-serine phosphorylation,GO:0035556~intracellular signal transduction,GO:0042992~negative regulation of transcription factor import into nucleus,GO:0045087~inna…	IPR000719:Protein kinase, catalytic domain,IPR001849:Pleckstrin homology domain,IPR002219:Protein kinase C-like, phorbol ester/diacylglycerol binding,IPR008271:Serine/threonine-protein kinase, active site,IPR011009:Protein kinase-like domain,IPR011993:Pleckstrin homology-like domain,IPR015727:Protein kinase C mu-related,IPR017441:Protein kinase, ATP binding site,IPR020454:Diacylglycerol/phorbol-e…
sur-6	Serine/threonine-protein phosphatase 2A 55 kDa regulatory subunit B(sur-6)	Caenorhabditis elegans	Signal transduction mechanisms,	GO:0000278~mitotic cell cycle,GO:0002119~nematode larval development,GO:0007052~mitotic spindle organization,GO:0009792~embryo development ending in birth or egg hatching,GO:0018991~oviposition,GO:0034047~regulation of protein phosphatase type 2A activity,GO:0040011~locomotion,GO:0040026~positive regulation of vulval development,GO:0051301~cell division,GO:0070262~peptidyl-serine dephosphorylatio…	IPR000009:Protein phosphatase 2A, regulatory subunit PR55,IPR001680:WD40 repeat,IPR015943:WD40/YVTN repeat-like-containing domain,IPR017986:WD40-repeat-containing domain,IPR019775:WD40 repeat, conserved site,	cel03015:mRNA surveillance pathway,
tax-6	Serine/threonine-protein phosphatase 2B catalytic subunit(tax-6)	Caenorhabditis elegans		GO:0006470~protein dephosphorylation,GO:0006897~endocytosis,GO:0006935~chemotaxis,GO:0006972~hyperosmotic response,GO:0007635~chemosensory behavior,GO:0008152~metabolic process,GO:0008340~determination of adult lifespan,GO:0008355~olfactory learning,GO:0010446~response to alkaline pH,GO:0010468~regulation of gene expression,GO:0019722~calcium-mediated signaling,GO:0019915~lipid storage,GO:0034606…	IPR004843:Metallophosphoesterase domain,IPR006186:Serine/threonine-specific protein phosphatase/bis(5-nucleosyl)-tetraphosphatase,	cel04010:MAPK signaling pathway,cel04020:Calcium signaling pathway,cel04310:Wnt signaling pathway,
srgp-1	Slit-Robo GAP homolog(srgp-1)	Caenorhabditis elegans		GO:0007126~meiotic nuclear division,GO:0007165~signal transduction,GO:0022409~positive regulation of cell-cell adhesion,GO:0030336~negative regulation of cell migration,GO:0043547~positive regulation of GTPase activity,GO:0045132~meiotic chromosome segregation,GO:0060101~negative regulation of phagocytosis, engulfment,GO:0070587~regulation of cell-cell adhesion involved in gastrulation,	IPR000198:Rho GTPase-activating protein domain,IPR001060:FCH domain,IPR008936:Rho GTPase activation protein,
eat-6	Sodium/potassium-transporting ATPase subunit alpha(eat-6)	Caenorhabditis elegans		GO:0000003~reproduction,GO:0001508~action potential,GO:0002119~nematode larval development,GO:0006810~transport,GO:0006811~ion transport,GO:0006813~potassium ion transport,GO:0006814~sodium ion transport,GO:0006883~cellular sodium ion homeostasis,GO:0006937~regulation of muscle contraction,GO:0007271~synaptic transmission, cholinergic,GO:0008152~metabolic process,GO:0009792~embryo development end…	IPR001757:Cation-transporting P-type ATPase,IPR004014:Cation-transporting P-type ATPase, N-terminal,IPR005775:Sodium/potassium-transporting P-type ATPase, subfamily IIC,IPR006068:Cation-transporting P-type ATPase, C-terminal,IPR008250:P-type ATPase, A domain,IPR018303:P-type ATPase, phosphorylation site,IPR023214:HAD-like domain,IPR023298:P-type ATPase, transmembrane domain,IPR023299:P-type ATPas…
snf-1	Sodium: Neurotransmitter symporter Family(snf-1)	Caenorhabditis elegans		GO:0006810~transport,GO:0006836~neurotransmitter transport,GO:0030421~defecation,	IPR000175:Sodium:neurotransmitter symporter,
F53B1.8	Solute carrier organic anion transporter family member(F53B1.8)	Caenorhabditis elegans		GO:0006810~transport,GO:0006811~ion transport,	IPR002350:Kazal domain,IPR004156:Organic anion transporter polypeptide OATP,IPR020846:Major facilitator superfamily domain,
sas-4	Spindle assembly abnormal protein 4(sas-4)	Caenorhabditis elegans		GO:0000003~reproduction,GO:0006898~receptor-mediated endocytosis,GO:0007049~cell cycle,GO:0007099~centriole replication,GO:0007275~multicellular organism development,GO:0009792~embryo development ending in birth or egg hatching,GO:0010171~body morphogenesis,GO:0040011~locomotion,GO:0045185~maintenance of protein location,
F35G2.1	Sulfhydryl oxidase(F35G2.1)	Caenorhabditis elegans		GO:0006457~protein folding,GO:0045454~cell redox homeostasis,GO:0055114~oxidation-reduction process,	IPR012336:Thioredoxin-like fold,IPR013766:Thioredoxin domain,IPR017905:ERV/ALR sulphydryl oxidase,IPR017937:Thioredoxin, conserved site,
T10H10.2	Sulfhydryl oxidase(T10H10.2)	Caenorhabditis elegans		GO:0006457~protein folding,GO:0045454~cell redox homeostasis,GO:0055114~oxidation-reduction process,	IPR012336:Thioredoxin-like fold,IPR013766:Thioredoxin domain,IPR017905:ERV/ALR sulphydryl oxidase,IPR017937:Thioredoxin, conserved site,
smg-3	Suppressor with Morphological effect on Genitalia(smg-3)	Caenorhabditis elegans		GO:0000184~nuclear-transcribed mRNA catabolic process, nonsense-mediated decay,	IPR003890:MIF4G-like, type 3,IPR007193:Up-frameshift suppressor 2,IPR016021:MIF4-like, type 1/2/3,IPR016024:Armadillo-type fold,	cel03013:RNA transport,cel03015:mRNA surveillance pathway,
smg-6	Suppressor with Morphological effect on Genitalia(smg-6)	Caenorhabditis elegans		GO:0000184~nuclear-transcribed mRNA catabolic process, nonsense-mediated decay,GO:0006406~mRNA export from nucleus,GO:0007004~telomere maintenance via telomerase,GO:0016246~RNA interference,GO:0018996~molting cycle, collagen and cuticulin-based cuticle,GO:0030538~embryonic genitalia morphogenesis,GO:0043487~regulation of RNA stability,	IPR002716:PIN domain,IPR011990:Tetratricopeptide-like helical,IPR018834:DNA/RNA-binding domain, Est1-type,IPR019458:Telomerase activating protein Est1,	cel03015:mRNA surveillance pathway,
syg-1	Synaptogenesis protein syg-1(syg-1)	Caenorhabditis elegans		GO:0007155~cell adhesion,GO:0007267~cell-cell signaling,GO:0007399~nervous system development,GO:0007416~synapse assembly,GO:0008039~synaptic target recognition,GO:0048668~collateral sprouting,GO:0048755~branching morphogenesis of a nerve,GO:0050808~synapse organization,GO:0051017~actin filament bundle assembly,	IPR003598:Immunoglobulin subtype 2,IPR003599:Immunoglobulin subtype,IPR007110:Immunoglobulin-like domain,IPR013098:Immunoglobulin I-set,IPR013162:CD80-like, immunoglobulin C2-set,IPR013783:Immunoglobulin-like fold,
tbc-10	TBC (Tre-2/Bub2/Cdc16) domain family(tbc-10)	Caenorhabditis elegans		GO:0006886~intracellular protein transport,GO:0031338~regulation of vesicle fusion,GO:0090630~activation of GTPase activity,	IPR000195:Rab-GTPase-TBC domain,
ZK858.5	TM2 domain-containing protein ZK858.5(ZK858.5)	Caenorhabditis elegans		GO:0009792~embryo development ending in birth or egg hatching,	IPR007829:TM2,
twk-7	TWiK family of potassium channels protein 7(twk-7)	Caenorhabditis elegans		GO:0006810~transport,GO:0006811~ion transport,GO:0006813~potassium ion transport,GO:0030322~stabilization of membrane potential,GO:0071805~potassium ion transmembrane transport,	IPR003092:Two pore domain potassium channel, TASK family,IPR003280:Two pore domain potassium channel,IPR013099:Ion transport 2,
twk-25	TWiK family of potassium channels(twk-25)	Caenorhabditis elegans		GO:0006810~transport,GO:0006811~ion transport,GO:0030322~stabilization of membrane potential,GO:0071805~potassium ion transmembrane transport,	IPR003280:Two pore domain potassium channel,IPR013099:Ion transport 2,
twk-44	TWiK family of potassium channels(twk-44)	Caenorhabditis elegans		GO:0006810~transport,GO:0006811~ion transport,GO:0030322~stabilization of membrane potential,GO:0071805~potassium ion transmembrane transport,	IPR003280:Two pore domain potassium channel,IPR013099:Ion transport 2,
tsp-14	Tetraspanin(tsp-14)	Caenorhabditis elegans	Defense mechanisms,	GO:0007166~cell surface receptor signaling pathway,GO:0045747~positive regulation of Notch signaling pathway,GO:0090002~establishment of protein localization to plasma membrane,	IPR000301:Tetraspanin,IPR008952:Tetraspanin, EC2 domain,IPR018499:Tetraspanin/Peripherin,
ttr-31	TransThyretin-Related family domain(ttr-31)	Caenorhabditis elegans			IPR001534:Transthyretin-like,
ttr-53	TransThyretin-Related family domain(ttr-53)	Caenorhabditis elegans			IPR001534:Transthyretin-like,
egl-44	Transcription enhancer factor-like protein egl-44(egl-44)	Caenorhabditis elegans		GO:0006351~transcription, DNA-templated,GO:0006355~regulation of transcription, DNA-templated,GO:0007049~cell cycle,GO:0007275~multicellular organism development,GO:0007399~nervous system development,GO:0030154~cell differentiation,GO:0030182~neuron differentiation,GO:0031536~positive regulation of exit from mitosis,GO:0035329~hippo signaling,GO:0045893~positive regulation of transcription, DNA-t…	IPR000818:TEA/ATTS,IPR016361:Transcriptional enhancer factor,
icd-1	Transcription factor BTF3 homolog(icd-1)	Caenorhabditis elegans		GO:0000003~reproduction,GO:0006351~transcription, DNA-templated,GO:0006355~regulation of transcription, DNA-templated,GO:0006898~receptor-mediated endocytosis,GO:0006950~response to stress,GO:0008219~cell death,GO:0008406~gonad development,GO:0009792~embryo development ending in birth or egg hatching,GO:0010171~body morphogenesis,GO:0040011~locomotion,GO:0040035~hermaphrodite genitalia developmen…	IPR002715:Nascent polypeptide-associated complex NAC domain,
egl-13	Transcription factor egl-13(egl-13)	Caenorhabditis elegans		GO:0000003~reproduction,GO:0001708~cell fate specification,GO:0006351~transcription, DNA-templated,GO:0006355~regulation of transcription, DNA-templated,GO:0006357~regulation of transcription from RNA polymerase II promoter,GO:0009653~anatomical structure morphogenesis,GO:0018991~oviposition,GO:0030154~cell differentiation,GO:0030163~protein catabolic process,GO:0040011~locomotion,GO:0040025~vulv…	IPR009071:High mobility group (HMG) box domain,
jun-1	Transcription factor jun-1(jun-1)	Caenorhabditis elegans		GO:0000003~reproduction,GO:0000122~negative regulation of transcription from RNA polymerase II promoter,GO:0002119~nematode larval development,GO:0006351~transcription, DNA-templated,GO:0006355~regulation of transcription, DNA-templated,GO:0008340~determination of adult lifespan,GO:0009314~response to radiation,GO:0009408~response to heat,GO:0009612~response to mechanical stimulus,GO:0009636~resp…	IPR002112:Transcription factor Jun,IPR004827:Basic-leucine zipper domain,
unc-3	Transcription factor unc-3(unc-3)	Caenorhabditis elegans		GO:0006351~transcription, DNA-templated,GO:0006355~regulation of transcription, DNA-templated,GO:0006366~transcription from RNA polymerase II promoter,GO:0007275~multicellular organism development,GO:0010975~regulation of neuron projection development,GO:0040011~locomotion,GO:0040024~dauer larval development,GO:0043065~positive regulation of apoptotic process,GO:0045944~positive regulation of tra…	IPR002909:Cell surface receptor IPT/TIG,IPR003523:Transcription factor COE,IPR013783:Immunoglobulin-like fold,IPR014756:Immunoglobulin E-set,IPR018350:Transcription factor COE, conserved site,
tre-1	Trehalase(tre-1)	Caenorhabditis elegans	Carbohydrate transport and metabolism,	GO:0000003~reproduction,GO:0002119~nematode larval development,GO:0005991~trehalose metabolic process,GO:0005993~trehalose catabolic process,GO:0008152~metabolic process,GO:0009792~embryo development ending in birth or egg hatching,GO:0071688~striated muscle myosin thick filament assembly,	IPR001661:Glycoside hydrolase, family 37,IPR008928:Six-hairpin glycosidase-like,	cel00500:Starch and sucrose metabolism,cel01100:Metabolic pathways,
cam-1	Tyrosine-protein kinase receptor cam-1(cam-1)	Caenorhabditis elegans		GO:0001764~neuron migration,GO:0006468~protein phosphorylation,GO:0007169~transmembrane receptor protein tyrosine kinase signaling pathway,GO:0007399~nervous system development,GO:0007411~axon guidance,GO:0016055~Wnt signaling pathway,GO:0016310~phosphorylation,GO:0016477~cell migration,GO:0018108~peptidyl-tyrosine phosphorylation,GO:0040011~locomotion,GO:0040035~hermaphrodite genitalia developme…	IPR000001:Kringle,IPR000719:Protein kinase, catalytic domain,IPR001245:Serine-threonine/tyrosine-protein kinase catalytic domain,IPR003598:Immunoglobulin subtype 2,IPR003599:Immunoglobulin subtype,IPR007110:Immunoglobulin-like domain,IPR008266:Tyrosine-protein kinase, active site,IPR011009:Protein kinase-like domain,IPR013098:Immunoglobulin I-set,IPR013783:Immunoglobulin-like fold,IPR013806:Kring…
vhp-1	Tyrosine-protein phosphatase vhp-1(vhp-1)	Caenorhabditis elegans		GO:0000003~reproduction,GO:0000188~inactivation of MAPK activity,GO:0001933~negative regulation of protein phosphorylation,GO:0002119~nematode larval development,GO:0006470~protein dephosphorylation,GO:0006952~defense response,GO:0006986~response to unfolded protein,GO:0008340~determination of adult lifespan,GO:0009792~embryo development ending in birth or egg hatching,GO:0035335~peptidyl-tyrosin…	IPR000340:Dual specificity phosphatase, catalytic domain,IPR000387:Protein-tyrosine/Dual specificity phosphatase,IPR001763:Rhodanese-like domain,IPR008343:Mitogen-activated protein (MAP) kinase phosphatase,IPR016130:Protein-tyrosine phosphatase, active site,IPR020422:Dual specificity phosphatase, subgroup, catalytic domain,IPR024950:Dual specificity phosphatase,	cel04010:MAPK signaling pathway,
uba-1	UBA (human ubiquitin) related(uba-1)	Caenorhabditis elegans		GO:0000003~reproduction,GO:0002119~nematode larval development,GO:0006464~cellular protein modification process,GO:0006898~receptor-mediated endocytosis,GO:0006915~apoptotic process,GO:0007283~spermatogenesis,GO:0009792~embryo development ending in birth or egg hatching,GO:0016567~protein ubiquitination,GO:0019941~modification-dependent protein catabolic process,GO:0040007~growth,GO:0045138~nemat…	IPR000011:Ubiquitin/SUMO-activating enzyme E1,IPR000594:UBA/THIF-type NAD/FAD binding fold,IPR016040:NAD(P)-binding domain,IPR018075:Ubiquitin-activating enzyme, E1,IPR018965:Ubiquitin-activating enzyme e1, C-terminal,IPR019572:Ubiquitin-activating enzyme,
ubc-3	UBiquitin Conjugating enzyme(ubc-3)	Caenorhabditis elegans		GO:0016567~protein ubiquitination,GO:0043161~proteasome-mediated ubiquitin-dependent protein catabolic process,	IPR000608:Ubiquitin-conjugating enzyme, E2,IPR016135:Ubiquitin-conjugating enzyme/RWD-like,IPR023313:Ubiquitin-conjugating enzyme, active site,	cel04120:Ubiquitin mediated proteolysis,
ubc-6	UBiquitin Conjugating enzyme(ubc-6)	Caenorhabditis elegans		GO:0002119~nematode larval development,GO:0008340~determination of adult lifespan,GO:0016567~protein ubiquitination,	IPR000608:Ubiquitin-conjugating enzyme, E2,IPR016135:Ubiquitin-conjugating enzyme/RWD-like,	cel04120:Ubiquitin mediated proteolysis,cel04141:Protein processing in endoplasmic reticulum,
T24B8.7	Ubiquitin carboxyl-terminal hydrolase(T24B8.7)	Caenorhabditis elegans		GO:0000003~reproduction,GO:0006511~ubiquitin-dependent protein catabolic process,GO:0010171~body morphogenesis,GO:0016246~RNA interference,GO:0016579~protein deubiquitination,GO:0032940~secretion by cell,	IPR001394:Peptidase C19, ubiquitin carboxyl-terminal hydrolase 2,IPR009060:UBA-like,IPR013763:Cyclin-like,IPR015940:Ubiquitin-associated/translation elongation factor EF1B, N-terminal, eukaryote,IPR018200:Peptidase C19, ubiquitin carboxyl-terminal hydrolase 2, conserved site,
F53C11.3	Uncharacterized oxidoreductase F53C11.3(F53C11.3)	Caenorhabditis elegans		GO:0019915~lipid storage,GO:0045087~innate immune response,GO:0050829~defense response to Gram-negative bacterium,GO:0055114~oxidation-reduction process,	IPR002347:Glucose/ribitol dehydrogenase,IPR016040:NAD(P)-binding domain,
dhs-5	Uncharacterized oxidoreductase dhs-5(dhs-5)	Caenorhabditis elegans		GO:0055114~oxidation-reduction process,	IPR002347:Glucose/ribitol dehydrogenase,IPR016040:NAD(P)-binding domain,
F26E4.3	Uncharacterized peptidase C1-like protein F26E4.3(F26E4.3)	Caenorhabditis elegans		GO:0006508~proteolysis,GO:0006898~receptor-mediated endocytosis,GO:0006955~immune response,GO:0007155~cell adhesion,GO:0051603~proteolysis involved in cellular protein catabolic process,	IPR000668:Peptidase C1A, papain C-terminal,IPR001212:Somatomedin B domain,IPR013128:Peptidase C1A, papain,IPR025660:Cysteine peptidase, histidine active site,IPR025661:Cysteine peptidase, asparagine active site,
R08D7.7	Uncharacterized sugar kinase R08D7.7(R08D7.7)	Caenorhabditis elegans	Carbohydrate transport and metabolism,	GO:0005975~carbohydrate metabolic process,GO:0005997~xylulose metabolic process,GO:0016310~phosphorylation,GO:0046835~carbohydrate phosphorylation,	IPR018484:Carbohydrate kinase, FGGY, N-terminal,IPR018485:Carbohydrate kinase, FGGY, C-terminal,
viln-1	VILliN related(viln-1)	Caenorhabditis elegans		GO:0007010~cytoskeleton organization,GO:0045132~meiotic chromosome segregation,	IPR003128:Villin headpiece,IPR007122:Villin/Gelsolin,IPR007123:Gelsolin domain,IPR015628:Supervillin,
vps-35	Vacuolar protein sorting-associated protein 35(vps-35)	Caenorhabditis elegans		GO:0000003~reproduction,GO:0006886~intracellular protein transport,GO:0006898~receptor-mediated endocytosis,GO:0009792~embryo development ending in birth or egg hatching,GO:0015031~protein transport,GO:0040011~locomotion,GO:0040018~positive regulation of multicellular organism growth,GO:0042147~retrograde transport, endosome to Golgi,GO:1903539~protein localization to postsynaptic membrane,	IPR005378:Vacuolar protein sorting-associated protein 35,IPR016024:Armadillo-type fold,	cel04144:Endocytosis,
vit-6	Vitellogenin-6(vit-6)	Caenorhabditis elegans		GO:0006629~lipid metabolic process,GO:0006869~lipid transport,GO:0006952~defense response,GO:0019725~cellular homeostasis,	IPR001747:Lipid transport protein, N-terminal,IPR001846:von Willebrand factor, type D domain,IPR011030:Vitellinogen, superhelical,IPR015255:Vitellinogen, open beta-sheet,IPR015816:Vitellinogen, beta-sheet N-terminal,IPR015817:Vitellinogen, open beta-sheet, subdomain 1,IPR015818:Vitellinogen, open beta-sheet, subdomain 2,IPR015819:Lipid transport protein, beta-sheet shell,
wsp-1	WASP (actin cytoskeleton modulator) homolog(wsp-1)	Caenorhabditis elegans		GO:0006897~endocytosis,GO:0007015~actin filament organization,GO:0007411~axon guidance,GO:0010631~epithelial cell migration,GO:0016331~morphogenesis of embryonic epithelium,GO:0031647~regulation of protein stability,GO:0032528~microvillus organization,GO:0034315~regulation of Arp2/3 complex-mediated actin nucleation,GO:0048613~embryonic ectodermal digestive tract morphogenesis,GO:1901046~positive…	IPR000095:PAK-box/P21-Rho-binding,IPR000697:EVH1,IPR003124:WH2 domain,IPR011993:Pleckstrin homology-like domain,	cel04144:Endocytosis,
wrt-2	WaRThog (hedgehog-like family)(wrt-2)	Caenorhabditis elegans		GO:0018996~molting cycle, collagen and cuticulin-based cuticle,GO:0040011~locomotion,GO:0040018~positive regulation of multicellular organism growth,
zag-1	Zinc finger E-box-binding homeobox protein zag-1(zag-1)	Caenorhabditis elegans		GO:0000122~negative regulation of transcription from RNA polymerase II promoter,GO:0006351~transcription, DNA-templated,GO:0006355~regulation of transcription, DNA-templated,GO:0007275~multicellular organism development,GO:0007411~axon guidance,GO:0045773~positive regulation of axon extension,	IPR001356:Homeodomain,IPR007087:Zinc finger, C2H2,IPR009057:Homeodomain-like,IPR013087:Zinc finger C2H2-type/integrase DNA-binding domain,IPR015880:Zinc finger, C2H2-like,IPR017970:Homeobox, conserved site,
mex-5	Zinc finger protein mex-5(mex-5)	Caenorhabditis elegans	General function prediction only,	GO:0002119~nematode larval development,GO:0007275~multicellular organism development,GO:0009792~embryo development ending in birth or egg hatching,GO:0032880~regulation of protein localization,GO:0061158~3'-UTR-mediated mRNA destabilization,	IPR000571:Zinc finger, CCCH-type,
mex-6	Zinc finger protein mex-6(mex-6)	Caenorhabditis elegans	General function prediction only,	GO:0007275~multicellular organism development,GO:0009790~embryo development,GO:0009792~embryo development ending in birth or egg hatching,GO:0010171~body morphogenesis,GO:0032880~regulation of protein localization,GO:0040011~locomotion,GO:0061158~3'-UTR-mediated mRNA destabilization,	IPR000571:Zinc finger, CCCH-type,
ztf-27	Zinc finger putative Transcription Factor family(ztf-27)	Caenorhabditis elegans		GO:0009792~embryo development ending in birth or egg hatching,GO:0019915~lipid storage,	IPR007087:Zinc finger, C2H2,IPR013087:Zinc finger C2H2-type/integrase DNA-binding domain,IPR015880:Zinc finger, C2H2-like,
nas-8	Zinc metalloproteinase nas-8(nas-8)	Caenorhabditis elegans		GO:0006508~proteolysis,	IPR001506:Peptidase M12A, astacin,IPR003582:Metridin-like ShK toxin,IPR006026:Peptidase, metallopeptidase,IPR017367:Peptidase M12A, nematode astacin 7/8,IPR024079:Metallopeptidase, catalytic domain,
lact-3	beta-LACTamase domain containing(lact-3)	Caenorhabditis elegans		GO:0019915~lipid storage,	IPR001466:Beta-lactamase-related,IPR012338:Beta-lactamase/transpeptidase-like,
kin-1	cAMP-dependent protein kinase catalytic subunit(kin-1)	Caenorhabditis elegans		GO:0002119~nematode larval development,GO:0006468~protein phosphorylation,GO:0016310~phosphorylation,GO:0018991~oviposition,GO:0019915~lipid storage,GO:1900195~positive regulation of oocyte maturation,	IPR000719:Protein kinase, catalytic domain,IPR008271:Serine/threonine-protein kinase, active site,IPR011009:Protein kinase-like domain,IPR017441:Protein kinase, ATP binding site,	cel04010:MAPK signaling pathway,cel04020:Calcium signaling pathway,cel04310:Wnt signaling pathway,cel04340:Hedgehog signaling pathway,
kin-2	cAMP-dependent protein kinase regulatory subunit(kin-2)	Caenorhabditis elegans		GO:0000003~reproduction,GO:0001932~regulation of protein phosphorylation,GO:0002119~nematode larval development,GO:0010171~body morphogenesis,GO:0018996~molting cycle, collagen and cuticulin-based cuticle,GO:0019915~lipid storage,GO:0032940~secretion by cell,GO:0040011~locomotion,GO:0040013~negative regulation of locomotion,GO:0043652~engulfment of apoptotic cell,GO:0045859~regulation of protein …	IPR000595:Cyclic nucleotide-binding domain,IPR003117:cAMP-dependent protein kinase, regulatory subunit, type I/II alpha/beta,IPR012198:cAMP-dependent protein kinase regulatory subunit,IPR014710:RmlC-like jelly roll fold,IPR018488:Cyclic nucleotide-binding, conserved site,IPR018490:Cyclic nucleotide-binding-like,
sqd-1	homologous to Drosophila SQD (squid) protein(sqd-1)	Caenorhabditis elegans		GO:0000003~reproduction,	IPR000504:RNA recognition motif domain,IPR012677:Nucleotide-binding, alpha-beta plait,	cel04320:Dorso-ventral axis formation,
ptb-1	human PTB (hnRNP) homolog(ptb-1)	Caenorhabditis elegans		GO:0000398~mRNA splicing, via spliceosome,GO:0006397~mRNA processing,	IPR000504:RNA recognition motif domain,IPR006536:HnRNP-L/PTB/hephaestus splicing factor,IPR012677:Nucleotide-binding, alpha-beta plait,
B0238.9	hypothetical protein(B0238.9)	Caenorhabditis elegans			IPR026066:Headcase protein,
B0336.3	hypothetical protein(B0336.3)	Caenorhabditis elegans		GO:0006397~mRNA processing,GO:0010171~body morphogenesis,GO:0071688~striated muscle myosin thick filament assembly,	IPR000504:RNA recognition motif domain,IPR000571:Zinc finger, CCCH-type,IPR002483:PWI domain,IPR012677:Nucleotide-binding, alpha-beta plait,
B0393.3	hypothetical protein(B0393.3)	Caenorhabditis elegans	Function unknown,		IPR001611:Leucine-rich repeat,
C03H12.1	hypothetical protein(C03H12.1)	Caenorhabditis elegans		GO:0006457~protein folding,GO:0034976~response to endoplasmic reticulum stress,
C06B8.7	hypothetical protein(C06B8.7)	Caenorhabditis elegans		GO:0006898~receptor-mediated endocytosis,	IPR001190:Speract/scavenger receptor,IPR001304:C-type lectin,IPR006626:Parallel beta-helix repeat,IPR011050:Pectin lyase fold/virulence factor,IPR012334:Pectin lyase fold,IPR016186:C-type lectin-like,IPR016187:C-type lectin fold,IPR017448:Speract/scavenger receptor-related,
C06G1.5	hypothetical protein(C06G1.5)	Caenorhabditis elegans			IPR002048:EF-hand domain,IPR011992:EF-hand-like domain,IPR018247:EF-Hand 1, calcium-binding site,	cel03015:mRNA surveillance pathway,
C08G9.2	hypothetical protein(C08G9.2)	Caenorhabditis elegans		GO:0010466~negative regulation of peptidase activity,GO:0010951~negative regulation of endopeptidase activity,GO:0043086~negative regulation of catalytic activity,	IPR000716:Thyroglobulin type-1,IPR002223:Proteinase inhibitor I2, Kunitz metazoa,IPR003645:Follistatin-like, N-terminal,IPR004094:Proteinase inhibitor I15, antistasin-like,IPR006150:Cysteine-rich repeat,IPR008197:Whey acidic protein-type 4-disulphide core,IPR011061:Proteinase inhibitor I14/I15, hirudin/antistatin,IPR020901:Proteinase inhibitor I2, Kunitz, conserved site,
C14C10.5	hypothetical protein(C14C10.5)	Caenorhabditis elegans			IPR011989:Armadillo-like helical,IPR016024:Armadillo-type fold,IPR021843:Protein of unknown function DUF3437,	cel03050:Proteasome,
C14H10.1	hypothetical protein(C14H10.1)	Caenorhabditis elegans		GO:0006882~cellular zinc ion homeostasis,GO:0030001~metal ion transport,GO:0055085~transmembrane transport,GO:0071577~zinc II ion transmembrane transport,	IPR003689:Zinc/iron permease,
C16D9.6	hypothetical protein(C16D9.6)	Caenorhabditis elegans		GO:0016267~O-glycan processing, core 1,	IPR003378:Fringe-like,
C18B2.2	hypothetical protein(C18B2.2)	Caenorhabditis elegans		GO:0008152~metabolic process,	IPR005331:Sulfotransferase,IPR007669:Protein of unknown function DUF595,
C18H7.1	hypothetical protein(C18H7.1)	Caenorhabditis elegans			IPR002035:von Willebrand factor, type A,
C34B4.2	hypothetical protein(C34B4.2)	Caenorhabditis elegans		GO:0006351~transcription, DNA-templated,GO:0006355~regulation of transcription, DNA-templated,	IPR001766:Transcription factor, fork head,IPR011991:Winged helix-turn-helix DNA-binding domain,
C34D10.1	hypothetical protein(C34D10.1)	Caenorhabditis elegans			IPR000535:Major sperm protein,IPR008962:PapD-like,
C36B1.14	hypothetical protein(C36B1.14)	Caenorhabditis elegans		GO:0000003~reproduction,GO:0002119~nematode larval development,GO:0009792~embryo development ending in birth or egg hatching,GO:0032502~developmental process,GO:0035188~hatching,GO:0040011~locomotion,	IPR019367:PDZ-binding protein, CRIPT,
C46F11.6	hypothetical protein(C46F11.6)	Caenorhabditis elegans			IPR017000:Membrane-anchored ubiquitin-fold protein, HCG-1,
C49F8.3	hypothetical protein(C49F8.3)	Caenorhabditis elegans			IPR002602:Domain of unknown function DB,
C50D2.1	hypothetical protein(C50D2.1)	Caenorhabditis elegans		GO:0019915~lipid storage,
C50F2.4	hypothetical protein(C50F2.4)	Caenorhabditis elegans		GO:0071688~striated muscle myosin thick filament assembly,
C54E4.4	hypothetical protein(C54E4.4)	Caenorhabditis elegans		GO:0009792~embryo development ending in birth or egg hatching,
C56A3.6	hypothetical protein(C56A3.6)	Caenorhabditis elegans			IPR002048:EF-hand domain,IPR011992:EF-hand-like domain,IPR018247:EF-Hand 1, calcium-binding site,
F07H5.8	hypothetical protein(F07H5.8)	Caenorhabditis elegans			IPR003341:Cysteine rich repeat, tripleX,
F10D11.6	hypothetical protein(F10D11.6)	Caenorhabditis elegans		GO:0002119~nematode larval development,GO:0009792~embryo development ending in birth or egg hatching,GO:0040011~locomotion,	IPR001124:Lipid-binding serum glycoprotein, C-terminal,IPR017942:Lipid-binding serum glycoprotein, N-terminal,IPR017943:Bactericidal permeability-increasing protein, alpha/beta domain,
F10D7.1	hypothetical protein(F10D7.1)	Caenorhabditis elegans		GO:0007186~G-protein coupled receptor signaling pathway,	IPR000276:G protein-coupled receptor, rhodopsin-like,IPR017452:GPCR, rhodopsin-like, 7TM,
F13G3.7	hypothetical protein(F13G3.7)	Caenorhabditis elegans		GO:0006412~translation,GO:0006810~transport,GO:0008340~determination of adult lifespan,	IPR018108:Mitochondrial substrate/solute carrier,IPR023395:Mitochondrial carrier domain,
F13H10.8	hypothetical protein(F13H10.8)	Caenorhabditis elegans			IPR024512:Small subunit of serine palmitoyltransferase-like,
F13H8.5	hypothetical protein(F13H8.5)	Caenorhabditis elegans			IPR002602:Domain of unknown function DB,
F15B9.8	hypothetical protein(F15B9.8)	Caenorhabditis elegans			IPR000884:Thrombospondin, type 1 repeat,
F15E6.3	hypothetical protein(F15E6.3)	Caenorhabditis elegans		GO:0000003~reproduction,
F20D1.9	hypothetical protein(F20D1.9)	Caenorhabditis elegans		GO:0006412~translation,GO:0006810~transport,GO:0019915~lipid storage,GO:0055085~transmembrane transport,	IPR002067:Mitochondrial carrier protein,IPR018108:Mitochondrial substrate/solute carrier,IPR023395:Mitochondrial carrier domain,
F32B5.6	hypothetical protein(F32B5.6)	Caenorhabditis elegans		GO:0009792~embryo development ending in birth or egg hatching,
F32D8.7	hypothetical protein(F32D8.7)	Caenorhabditis elegans		GO:0010951~negative regulation of endopeptidase activity,	IPR002223:Proteinase inhibitor I2, Kunitz metazoa,
F35C11.5	hypothetical protein(F35C11.5)	Caenorhabditis elegans		GO:0006644~phospholipid metabolic process,GO:0050482~arachidonic acid secretion,	IPR016090:Phospholipase A2 domain,
F38B7.3	hypothetical protein(F38B7.3)	Caenorhabditis elegans		GO:0045595~regulation of cell differentiation,	IPR001849:Pleckstrin homology domain,IPR011993:Pleckstrin homology-like domain,
F40E10.6	hypothetical protein(F40E10.6)	Caenorhabditis elegans		GO:0006810~transport,	IPR005178:Organic solute transporter Ost-alpha,
F41B4.3	hypothetical protein(F41B4.3)	Caenorhabditis elegans		GO:0030968~endoplasmic reticulum unfolded protein response,
F43G6.4	hypothetical protein(F43G6.4)	Caenorhabditis elegans			IPR000286:Histone deacetylase superfamily,
F44E2.4	hypothetical protein(F44E2.4)	Caenorhabditis elegans			IPR002172:Low-density lipoprotein (LDL) receptor class A repeat,
F52A8.1	hypothetical protein(F52A8.1)	Caenorhabditis elegans		GO:0071688~striated muscle myosin thick filament assembly,	IPR022559:Protein of unknown function DUF2650,
F53A10.2	hypothetical protein(F53A10.2)	Caenorhabditis elegans		GO:0043547~positive regulation of GTPase activity,GO:0050790~regulation of catalytic activity,GO:0051056~regulation of small GTPase mediated signal transduction,	IPR000331:Rap GTPase activating proteins domain,IPR003109:GoLoco motif,
H03E18.2	hypothetical protein(H03E18.2)	Caenorhabditis elegans		GO:0040007~growth,
H09F14.1	hypothetical protein(H09F14.1)	Caenorhabditis elegans		GO:0007186~G-protein coupled receptor signaling pathway,GO:0019915~lipid storage,	IPR000276:G protein-coupled receptor, rhodopsin-like,IPR017452:GPCR, rhodopsin-like, 7TM,
K02E10.4	hypothetical protein(K02E10.4)	Caenorhabditis elegans		GO:0019915~lipid storage,	IPR006150:Cysteine-rich repeat,
K04G2.9	hypothetical protein(K04G2.9)	Caenorhabditis elegans		GO:0040027~negative regulation of vulval development,	IPR008253:Marvel,
K07H8.2	hypothetical protein(K07H8.2)	Caenorhabditis elegans		GO:0006812~cation transport,GO:0009792~embryo development ending in birth or egg hatching,GO:0055085~transmembrane transport,GO:0098655~cation transmembrane transport,	IPR006667:SLC41 divalent cation transporters, integral membrane domain,
K08E3.5	hypothetical protein(K08E3.5)	Caenorhabditis elegans	Carbohydrate transport and metabolism,	GO:0002119~nematode larval development,GO:0006011~UDP-glucose metabolic process,GO:0008152~metabolic process,GO:0008340~determination of adult lifespan,GO:0009792~embryo development ending in birth or egg hatching,	IPR002618:UTP--glucose-1-phosphate uridylyltransferase,IPR016267:UTP--glucose-1-phosphate uridylyltransferase, subgroup,	cel00040:Pentose and glucuronate interconversions,cel00052:Galactose metabolism,cel00500:Starch and sucrose metabolism,cel00520:Amino sugar and nucleotide sugar metabolism,cel01100:Metabolic pathways,cel01130:Biosynthesis of antibiotics,
K09A9.6	hypothetical protein(K09A9.6)	Caenorhabditis elegans		GO:0018193~peptidyl-amino acid modification,	IPR007803:Aspartyl/Asparaginyl beta-hydroxylase,IPR011990:Tetratricopeptide-like helical,IPR013026:Tetratricopeptide repeat-containing domain,IPR019734:Tetratricopeptide repeat,
M02B1.3	hypothetical protein(M02B1.3)	Caenorhabditis elegans			IPR006634:TRAM/LAG1/CLN8 homology domain,
M03F8.6	hypothetical protein(M03F8.6)	Caenorhabditis elegans		GO:0006810~transport,GO:0034220~ion transmembrane transport,	IPR006202:Neurotransmitter-gated ion-channel ligand-binding,
M117.1	hypothetical protein(M117.1)	Caenorhabditis elegans		GO:0006820~anion transport,GO:0055085~transmembrane transport,	IPR011701:Major facilitator superfamily,IPR020846:Major facilitator superfamily domain,
R02F2.1	hypothetical protein(R02F2.1)	Caenorhabditis elegans			IPR006671:Cyclin, N-terminal,IPR013763:Cyclin-like,
R07A4.2	hypothetical protein(R07A4.2)	Caenorhabditis elegans		GO:0019915~lipid storage,
R09E10.6	hypothetical protein(R09E10.6)	Caenorhabditis elegans		GO:0000003~reproduction,GO:0048477~oogenesis,
R10D12.1	hypothetical protein(R10D12.1)	Caenorhabditis elegans		GO:0006820~anion transport,GO:0055085~transmembrane transport,	IPR011701:Major facilitator superfamily,IPR020846:Major facilitator superfamily domain,
R186.3	hypothetical protein(R186.3)	Caenorhabditis elegans		GO:0000003~reproduction,GO:0006614~SRP-dependent cotranslational protein targeting to membrane,GO:0006898~receptor-mediated endocytosis,GO:0006915~apoptotic process,GO:0009792~embryo development ending in birth or egg hatching,GO:0048477~oogenesis,	IPR005225:Small GTP-binding protein domain,IPR019009:Signal recognition particle receptor, beta subunit,IPR027417:P-loop containing nucleoside triphosphate hydrolase,	cel03060:Protein export,
R90.1	hypothetical protein(R90.1)	Caenorhabditis elegans		GO:0002119~nematode larval development,GO:0006468~protein phosphorylation,GO:0008360~regulation of cell shape,GO:0018105~peptidyl-serine phosphorylation,GO:0040011~locomotion,	IPR000719:Protein kinase, catalytic domain,IPR011009:Protein kinase-like domain,IPR017441:Protein kinase, ATP binding site,
T01D3.3	hypothetical protein(T01D3.3)	Caenorhabditis elegans		GO:0006801~superoxide metabolic process,GO:0010466~negative regulation of peptidase activity,GO:0055114~oxidation-reduction process,	IPR000716:Thyroglobulin type-1,IPR001424:Superoxide dismutase, copper/zinc binding domain,IPR002919:Trypsin Inhibitor-like, cysteine rich domain,IPR008197:Whey acidic protein-type 4-disulphide core,
T04A8.7	hypothetical protein(T04A8.7)	Caenorhabditis elegans	Carbohydrate transport and metabolism,	GO:0000003~reproduction,GO:0005975~carbohydrate metabolic process,GO:0005978~glycogen biosynthetic process,GO:0006915~apoptotic process,GO:0009792~embryo development ending in birth or egg hatching,GO:0010171~body morphogenesis,GO:0048477~oogenesis,	IPR004193:Glycoside hydrolase, family 13, N-terminal,IPR006047:Glycosyl hydrolase, family 13, catalytic domain,IPR006048:Alpha-amylase, C-terminal all beta,IPR006407:1,4-alpha-glucan-branching enzyme,IPR013780:Glycosyl hydrolase, family 13, all-beta,IPR013781:Glycoside hydrolase, catalytic domain,IPR013783:Immunoglobulin-like fold,IPR014756:Immunoglobulin E-set,IPR015902:Glycoside hydrolase, fami…	cel00500:Starch and sucrose metabolism,cel01100:Metabolic pathways,
T04D3.5	hypothetical protein(T04D3.5)	Caenorhabditis elegans	Signal transduction mechanisms,	GO:0002119~nematode larval development,GO:0009792~embryo development ending in birth or egg hatching,
T07F12.4	hypothetical protein(T07F12.4)	Caenorhabditis elegans		GO:0006468~protein phosphorylation,	IPR000719:Protein kinase, catalytic domain,IPR008271:Serine/threonine-protein kinase, active site,IPR011009:Protein kinase-like domain,IPR017441:Protein kinase, ATP binding site,
T09F3.2	hypothetical protein(T09F3.2)	Caenorhabditis elegans		GO:0006412~translation,GO:0006810~transport,GO:0006839~mitochondrial transport,	IPR002030:Mitochondrial brown fat uncoupling protein,IPR018108:Mitochondrial substrate/solute carrier,IPR023395:Mitochondrial carrier domain,
T10F2.2	hypothetical protein(T10F2.2)	Caenorhabditis elegans		GO:0006412~translation,GO:0006810~transport,	IPR018108:Mitochondrial substrate/solute carrier,IPR023395:Mitochondrial carrier domain,
T13H5.6	hypothetical protein(T13H5.6)	Caenorhabditis elegans		GO:0000003~reproduction,GO:0002028~regulation of sodium ion transport,GO:0002119~nematode larval development,GO:0006898~receptor-mediated endocytosis,	IPR008516:Na,K-Atpase Interacting protein,
T19B10.5	hypothetical protein(T19B10.5)	Caenorhabditis elegans			IPR001478:PDZ domain,
T19C4.5	hypothetical protein(T19C4.5)	Caenorhabditis elegans		GO:0006810~transport,GO:0015671~oxygen transport,	IPR000971:Globin,IPR009050:Globin-like,IPR012292:Globin, structural domain,
T19D2.1	hypothetical protein(T19D2.1)	Caenorhabditis elegans		GO:0006508~proteolysis,	IPR000884:Thrombospondin, type 1 repeat,IPR001590:Peptidase M12B, ADAM/reprolysin,IPR024079:Metallopeptidase, catalytic domain,
T20G5.9	hypothetical protein(T20G5.9)	Caenorhabditis elegans			IPR015362:Exon junction complex, Pym,	cel03013:RNA transport,cel03015:mRNA surveillance pathway,
T24H7.3	hypothetical protein(T24H7.3)	Caenorhabditis elegans		GO:0009792~embryo development ending in birth or egg hatching,	IPR007967:Protein of unknown function DUF727,IPR023231:GSKIP/TIF31 domain,
T26C5.2	hypothetical protein(T26C5.2)	Caenorhabditis elegans		GO:0002064~epithelial cell development,GO:0022404~molting cycle process,GO:0042335~cuticle development,	IPR003609:Apple-like,
T27E4.7	hypothetical protein(T27E4.7)	Caenorhabditis elegans		GO:0019915~lipid storage,
T28B11.1	hypothetical protein(T28B11.1)	Caenorhabditis elegans			IPR001810:F-box domain, cyclin-like,
T28D9.4	hypothetical protein(T28D9.4)	Caenorhabditis elegans		GO:0002119~nematode larval development,
W01C8.5	hypothetical protein(W01C8.5)	Caenorhabditis elegans			IPR019545:DM13 domain,
Y105C5A.15	hypothetical protein(Y105C5A.15)	Caenorhabditis elegans		GO:0006357~regulation of transcription from RNA polymerase II promoter,	IPR003656:Zinc finger, BED-type predicted,IPR012337:Ribonuclease H-like domain,
Y32H12A.7	hypothetical protein(Y32H12A.7)	Caenorhabditis elegans			IPR004147:UbiB domain,IPR011009:Protein kinase-like domain,
Y37E3.11	hypothetical protein(Y37E3.11)	Caenorhabditis elegans		GO:0009058~biosynthetic process,GO:0009792~embryo development ending in birth or egg hatching,GO:0010467~gene expression,GO:0035188~hatching,	IPR004821:Cytidyltransferase-like domain,IPR014729:Rossmann-like alpha/beta/alpha sandwich fold,	cel00564:Glycerophospholipid metabolism,cel01100:Metabolic pathways,
Y53G8B.2	hypothetical protein(Y53G8B.2)	Caenorhabditis elegans		GO:0008152~metabolic process,	IPR007130:Diacylglycerol acyltransferase,
Y55D5A.1	hypothetical protein(Y55D5A.1)	Caenorhabditis elegans		GO:0007413~axonal fasciculation,GO:0018991~oviposition,GO:0040011~locomotion,
Y57G11C.42	hypothetical protein(Y57G11C.42)	Caenorhabditis elegans			IPR002602:Domain of unknown function DB,
Y62E10A.13	hypothetical protein(Y62E10A.13)	Caenorhabditis elegans		GO:0006564~L-serine biosynthetic process,GO:0008152~metabolic process,GO:0016311~dephosphorylation,	IPR006383:HAD-superfamily hydrolase, subfamily IB, PSPase-like,IPR023190:Phosphoserine phosphatase, domain 2,IPR023214:HAD-like domain,	cel00260:Glycine, serine and threonine metabolism,cel01100:Metabolic pathways,cel01130:Biosynthesis of antibiotics,cel01200:Carbon metabolism,cel01230:Biosynthesis of amino acids,
Y64G10A.7	hypothetical protein(Y64G10A.7)	Caenorhabditis elegans			IPR000152:EGF-type aspartate/asparagine hydroxylation site,IPR000742:Epidermal growth factor-like domain,IPR001881:EGF-like calcium-binding,IPR002049:EGF-like, laminin,IPR009030:Insulin-like growth factor binding protein, N-terminal,IPR011489:EMI domain,IPR013032:EGF-like, conserved site,IPR018097:EGF-like calcium-binding, conserved site,IPR026823:Complement Clr-like EGF domain,
Y66D12A.24	hypothetical protein(Y66D12A.24)	Caenorhabditis elegans			IPR007237:CD20-like,
Y70D2A.1	hypothetical protein(Y70D2A.1)	Caenorhabditis elegans		GO:0007186~G-protein coupled receptor signaling pathway,	IPR000276:G protein-coupled receptor, rhodopsin-like,IPR017452:GPCR, rhodopsin-like, 7TM,
Y73E7A.8	hypothetical protein(Y73E7A.8)	Caenorhabditis elegans		GO:0040011~locomotion,GO:0040035~hermaphrodite genitalia development,GO:0040039~inductive cell migration,	IPR000884:Thrombospondin, type 1 repeat,
Y73F8A.5	hypothetical protein(Y73F8A.5)	Caenorhabditis elegans			IPR009030:Insulin-like growth factor binding protein, N-terminal,IPR011641:Tyrosine-protein kinase ephrin type A/B receptor-like,
Y76A2B.5	hypothetical protein(Y76A2B.5)	Caenorhabditis elegans		GO:0006974~cellular response to DNA damage stimulus,GO:0009235~cobalamin metabolic process,	IPR019362:Methylmalonic aciduria and homocystinuria type D protein,
ZC168.2	hypothetical protein(ZC168.2)	Caenorhabditis elegans			IPR018251:Crustacean neurohormone, conserved site,
ZC190.4	hypothetical protein(ZC190.4)	Caenorhabditis elegans		GO:0000289~nuclear-transcribed mRNA poly(A) tail shortening,GO:0006355~regulation of transcription, DNA-templated,GO:0017148~negative regulation of translation,GO:0043488~regulation of mRNA stability,	IPR001660:Sterile alpha motif domain,IPR013761:Sterile alpha motif/pointed domain,IPR015327:Smaug, pseudo-HEAT analogous topology,
ZC373.4	hypothetical protein(ZC373.4)	Caenorhabditis elegans		GO:0006468~protein phosphorylation,GO:0016310~phosphorylation,	IPR000719:Protein kinase, catalytic domain,IPR008271:Serine/threonine-protein kinase, active site,IPR011009:Protein kinase-like domain,IPR017441:Protein kinase, ATP binding site,IPR020636:Calcium/calmodulin-dependent/calcium-dependent protein kinase,	cel04020:Calcium signaling pathway,
ZK637.2	hypothetical protein(ZK637.2)	Caenorhabditis elegans			IPR008560:Protein of unknown function DUF842, eukaryotic,
ZK757.1	hypothetical protein(ZK757.1)	Caenorhabditis elegans			IPR010601:Protein of unknown function DUF1182,
bus-19	hypothetical protein(bus-19)	Caenorhabditis elegans		GO:0010171~body morphogenesis,	IPR015414:SNARE associated Golgi protein,
cog-1	hypothetical protein(cog-1)	Caenorhabditis elegans		GO:0000003~reproduction,GO:0003388~neuron development involved in amphid sensory organ development,GO:0006355~regulation of transcription, DNA-templated,GO:0007368~determination of left/right symmetry,GO:0007389~pattern specification process,GO:0008406~gonad development,GO:0010628~positive regulation of gene expression,GO:0010629~negative regulation of gene expression,GO:0018991~oviposition,	IPR000047:Helix-turn-helix motif,IPR001356:Homeodomain,IPR009057:Homeodomain-like,IPR017970:Homeobox, conserved site,IPR020479:Homeodomain, metazoa,
daf-5	hypothetical protein(daf-5)	Caenorhabditis elegans		GO:0000122~negative regulation of transcription from RNA polymerase II promoter,GO:0007179~transforming growth factor beta receptor signaling pathway,GO:0030512~negative regulation of transforming growth factor beta receptor signaling pathway,GO:0030514~negative regulation of BMP signaling pathway,GO:0040024~dauer larval development,GO:0045596~negative regulation of cell differentiation,GO:004866…	IPR010919:SAND domain-like,IPR014890:c-SKI SMAD4-binding domain,IPR023216:Transcription regulator SKI/SnoN,
dve-1	hypothetical protein(dve-1)	Caenorhabditis elegans		GO:0000003~reproduction,GO:0002119~nematode larval development,GO:0006357~regulation of transcription from RNA polymerase II promoter,GO:0008340~determination of adult lifespan,GO:0009792~embryo development ending in birth or egg hatching,GO:0034514~mitochondrial unfolded protein response,GO:0040026~positive regulation of vulval development,GO:0040027~negative regulation of vulval development,	IPR001356:Homeodomain,IPR009057:Homeodomain-like,
egl-19	hypothetical protein(egl-19)	Caenorhabditis elegans		GO:0000003~reproduction,GO:0006810~transport,GO:0006811~ion transport,GO:0006816~calcium ion transport,GO:0010171~body morphogenesis,GO:0018991~oviposition,GO:0034609~spicule insertion,GO:0034765~regulation of ion transmembrane transport,GO:0035545~determination of left/right asymmetry in nervous system,GO:0040035~hermaphrodite genitalia development,GO:0043051~regulation of pharyngeal pumping,GO:…	IPR002077:Voltage-dependent calcium channel, alpha-1 subunit,IPR005446:Voltage-dependent calcium channel, L-type, alpha-1 subunit,IPR005821:Ion transport domain,IPR014873:Voltage-dependent calcium channel, alpha-1 subunit, IQ domain,IPR027359:Voltage-dependent potassium channel, four helix bundle domain,
evl-14	hypothetical protein(evl-14)	Caenorhabditis elegans		GO:0000003~reproduction,GO:0006281~DNA repair,GO:0006898~receptor-mediated endocytosis,GO:0007064~mitotic sister chromatid cohesion,GO:0009792~embryo development ending in birth or egg hatching,GO:0040011~locomotion,GO:0040018~positive regulation of multicellular organism growth,GO:0040035~hermaphrodite genitalia development,GO:0051177~meiotic sister chromatid cohesion,	IPR011989:Armadillo-like helical,IPR016024:Armadillo-type fold,
exc-9	hypothetical protein(exc-9)	Caenorhabditis elegans		GO:0001738~morphogenesis of a polarized epithelium,GO:0002064~epithelial cell development,GO:0010171~body morphogenesis,GO:0035150~regulation of tube size,GO:0045138~nematode male tail tip morphogenesis,	IPR001781:Zinc finger, LIM-type,
exp-2	hypothetical protein(exp-2)	Caenorhabditis elegans		GO:0006810~transport,GO:0006811~ion transport,GO:0006813~potassium ion transport,GO:0030163~protein catabolic process,GO:0034765~regulation of ion transmembrane transport,GO:0051260~protein homooligomerization,GO:0055085~transmembrane transport,GO:0071805~potassium ion transmembrane transport,	IPR003131:Potassium channel tetramerisation-type BTB domain,IPR003968:Potassium channel, voltage dependent, Kv,IPR003971:Potassium channel, voltage dependent, Kv9,IPR005821:Ion transport domain,IPR011333:BTB/POZ fold,IPR027359:Voltage-dependent potassium channel, four helix bundle domain,
mig-13	hypothetical protein(mig-13)	Caenorhabditis elegans		GO:0030335~positive regulation of cell migration,	IPR000859:CUB domain,IPR002172:Low-density lipoprotein (LDL) receptor class A repeat,
mlt-11	hypothetical protein(mlt-11)	Caenorhabditis elegans		GO:0002119~nematode larval development,GO:0009792~embryo development ending in birth or egg hatching,GO:0010951~negative regulation of endopeptidase activity,GO:0018996~molting cycle, collagen and cuticulin-based cuticle,GO:0040011~locomotion,	IPR000716:Thyroglobulin type-1,IPR002223:Proteinase inhibitor I2, Kunitz metazoa,IPR006150:Cysteine-rich repeat,IPR020901:Proteinase inhibitor I2, Kunitz, conserved site,
mlt-9	hypothetical protein(mlt-9)	Caenorhabditis elegans		GO:0002119~nematode larval development,GO:0018996~molting cycle, collagen and cuticulin-based cuticle,GO:0040011~locomotion,	IPR013320:Concanavalin A-like lectin/glucanase, subgroup,
mod-1	hypothetical protein(mod-1)	Caenorhabditis elegans		GO:0006810~transport,GO:0006811~ion transport,GO:0006821~chloride transport,GO:0007210~serotonin receptor signaling pathway,GO:0019915~lipid storage,GO:0034220~ion transmembrane transport,GO:0042595~behavioral response to starvation,GO:1902476~chloride transmembrane transport,GO:1904123~positive regulation of fatty acid beta-oxidation by serotonin receptor signaling pathway,	IPR006028:Gamma-aminobutyric acid A receptor,IPR006029:Neurotransmitter-gated ion-channel transmembrane domain,IPR006201:Neurotransmitter-gated ion-channel,IPR006202:Neurotransmitter-gated ion-channel ligand-binding,IPR018000:Neurotransmitter-gated ion-channel, conserved site,
oma-1	hypothetical protein(oma-1)	Caenorhabditis elegans		GO:0001556~oocyte maturation,GO:0006915~apoptotic process,GO:0009792~embryo development ending in birth or egg hatching,GO:0048477~oogenesis,GO:0048599~oocyte development,GO:0061158~3'-UTR-mediated mRNA destabilization,	IPR000571:Zinc finger, CCCH-type,
PAG-3	hypothetical protein(pag-3)	Caenorhabditis elegans		GO:0000122~negative regulation of transcription from RNA polymerase II promoter,GO:0014018~neuroblast fate specification,GO:0043058~regulation of backward locomotion,GO:0043059~regulation of forward locomotion,GO:0043066~negative regulation of apoptotic process,GO:0045664~regulation of neuron differentiation,GO:0046676~negative regulation of insulin secretion,GO:0046929~negative regulation of neu…	IPR007087:Zinc finger, C2H2,IPR013087:Zinc finger C2H2-type/integrase DNA-binding domain,IPR015880:Zinc finger, C2H2-like,
syd-9	hypothetical protein(syd-9)	Caenorhabditis elegans		GO:0000003~reproduction,GO:0002119~nematode larval development,GO:0007413~axonal fasciculation,GO:0009792~embryo development ending in birth or egg hatching,GO:0018991~oviposition,GO:0040011~locomotion,GO:0040018~positive regulation of multicellular organism growth,	IPR007087:Zinc finger, C2H2,IPR013087:Zinc finger C2H2-type/integrase DNA-binding domain,IPR015880:Zinc finger, C2H2-like,
tag-343	hypothetical protein(tag-343)	Caenorhabditis elegans		GO:0006368~transcription elongation from RNA polymerase II promoter,GO:0016570~histone modification,GO:0040011~locomotion,	IPR007133:RNA polymerase II-associated, Paf1,IPR027417:P-loop containing nucleoside triphosphate hydrolase,
tag-38	hypothetical protein(tag-38)	Caenorhabditis elegans	Amino acid transport and metabolism,	GO:0019752~carboxylic acid metabolic process,	IPR002129:Pyridoxal phosphate-dependent decarboxylase,IPR015421:Pyridoxal phosphate-dependent transferase, major region, subdomain 1,IPR015424:Pyridoxal phosphate-dependent transferase,
tag-97	hypothetical protein(tag-97)	Caenorhabditis elegans		GO:0006355~regulation of transcription, DNA-templated,GO:0006357~regulation of transcription from RNA polymerase II promoter,GO:0030154~cell differentiation,	IPR000418:Ets domain,IPR003118:Pointed domain,IPR011991:Winged helix-turn-helix DNA-binding domain,IPR013761:Sterile alpha motif/pointed domain,
unc-129	hypothetical protein(unc-129)	Caenorhabditis elegans		GO:0007411~axon guidance,GO:0008045~motor neuron axon guidance,GO:0010862~positive regulation of pathway-restricted SMAD protein phosphorylation,GO:0033563~dorsal/ventral axon guidance,GO:0040011~locomotion,GO:0040039~inductive cell migration,GO:0042981~regulation of apoptotic process,GO:0043057~backward locomotion,GO:0043408~regulation of MAPK cascade,GO:0045138~nematode male tail tip morphogene…	IPR001839:Transforming growth factor-beta, C-terminal,IPR015615:Transforming growth factor-beta-related,
unc-44	hypothetical protein(unc-44)	Caenorhabditis elegans	General function prediction only,	GO:0007126~meiotic nuclear division,GO:0007165~signal transduction,GO:0007411~axon guidance,GO:0010171~body morphogenesis,GO:0016358~dendrite development,GO:0033563~dorsal/ventral axon guidance,GO:0040011~locomotion,GO:0040018~positive regulation of multicellular organism growth,GO:0048675~axon extension,GO:0072661~protein targeting to plasma membrane,	IPR000488:Death domain,IPR000906:ZU5,IPR002110:Ankyrin repeat,IPR011029:Death-like domain,IPR020683:Ankyrin repeat-containing domain,
unc-46	hypothetical protein(unc-46)	Caenorhabditis elegans		GO:0030163~protein catabolic process,GO:0040011~locomotion,
unc-71	hypothetical protein(unc-71)	Caenorhabditis elegans		GO:0000003~reproduction,GO:0006508~proteolysis,GO:0007126~meiotic nuclear division,GO:0007411~axon guidance,GO:0007413~axonal fasciculation,GO:0016337~single organismal cell-cell adhesion,GO:0040011~locomotion,GO:0045026~plasma membrane fusion,GO:0045132~meiotic chromosome segregation,GO:0048675~axon extension,	IPR001590:Peptidase M12B, ADAM/reprolysin,IPR001762:Blood coagulation inhibitor, Disintegrin,IPR002870:Peptidase M12B, propeptide,IPR006586:ADAM, cysteine-rich,IPR013032:EGF-like, conserved site,IPR013111:EGF, extracellular,IPR024079:Metallopeptidase, catalytic domain,
vab-3	hypothetical protein(vab-3)	Caenorhabditis elegans		GO:0002119~nematode larval development,GO:0006351~transcription, DNA-templated,GO:0006355~regulation of transcription, DNA-templated,GO:0007275~multicellular organism development,GO:0007411~axon guidance,GO:0009952~anterior/posterior pattern specification,GO:0030155~regulation of cell adhesion,GO:0040039~inductive cell migration,GO:0043053~dauer entry,GO:0045138~nematode male tail tip morphogenes…	IPR001356:Homeodomain,IPR001523:Paired domain,IPR009057:Homeodomain-like,IPR011991:Winged helix-turn-helix DNA-binding domain,IPR017970:Homeobox, conserved site,
nob-1	kNOB-like posterior (NO Backside)(nob-1)	Caenorhabditis elegans		GO:0006355~regulation of transcription, DNA-templated,GO:0006357~regulation of transcription from RNA polymerase II promoter,GO:0009786~regulation of asymmetric cell division,GO:0009792~embryo development ending in birth or egg hatching,GO:0009880~embryonic pattern specification,GO:0009887~organ morphogenesis,GO:0009948~anterior/posterior axis specification,GO:0009952~anterior/posterior pattern s…	IPR001356:Homeodomain,IPR009057:Homeodomain-like,IPR017970:Homeobox, conserved site,IPR020479:Homeodomain, metazoa,
T02G5.11	pseudo(T02G5.11)	Caenorhabditis elegans		GO:0000003~reproduction,GO:0006479~protein methylation,GO:0008406~gonad development,GO:0009792~embryo development ending in birth or egg hatching,GO:0051729~germline cell cycle switching, mitotic to meiotic cell cycle,
moe-3	see oma(moe-3)	Caenorhabditis elegans		GO:0048599~oocyte development,GO:0061158~3'-UTR-mediated mRNA destabilization,	IPR000571:Zinc finger, CCCH-type,

## Sheet: func anno chart
Category	Term	Count	%	PValue	Genes	List Total	Pop Hits	Pop Total	Fold Enrichment	Bonferroni	Benjamini	FDR
GOTERM_BP_DIRECT	GO:0010171~body morphogenesis	42	9.72222	1.61522e-07	MOM-2, B0336.3, MOM-5, APS-2, GLP-1, DPY-2, MLT-7, NDUF-7, KIN-2, SAS-4, ERM-1, EAT-6, UNC-89, NOB-1, UNC-44, CYK-4, F11A10.5, CEH-32, EXC-9, UNC-62, BUS-19, ICD-1, HMR-1, NHR-25, BLI-4, T04A8.7, MEX-6, DIE-1, SQT-1, EGL-10, KIN-20, JUN-1, COL-167, PDI-2, T24B8.7, UNC-15, INA-1, CYE-1, TOP-1, HBL-1, EGL-19, COL-17	324	616	11627	2.44676	0.000105468	0.000105468	0.000241318
GOTERM_BP_DIRECT	GO:0007275~multicellular organism development	32	7.40741	3.54767e-07	LIN-39, MOM-2, MOM-5, VAB-3, GLP-1, EGL-44, MLT-7, SAS-4, DAF-16, DAF-12, AFF-1, GLD-1, SPK-1, CEH-32, LIN-14, SEL-10, UNC-62, ZAG-1, PAN-1, HMR-1, SKN-1, CEH-14, NHR-25, MEX-5, UNC-3, MEX-6, CEH-18, KIN-20, SIAH-1, TIM-1, HBL-1, MAB-3	324	408	11627	2.81457	0.000231636	0.000115825	0.00053003
GOTERM_BP_DIRECT	GO:0040011~locomotion	68	15.7407	5.11446e-06	MOM-5, Y55D5A.1, PTC-3, UNC-71, DPY-2, ACN-1, EVL-14, MLT-7, SAS-4, F10D11.6, CCR-4, NOB-1, VPS-35, FRH-1, CYK-4, CEH-32, CYK-1, SYD-9, TAG-343, FBN-1, STC-1, UNC-62, PAN-1, ICD-1, NHR-25, BLI-4, EPN-1, NHR-67, MEX-6, HID-1, KIN-20, EGL-13, PDI-2, UNC-129, UNC-15, HBL-1, R90.1, Y73E7A.8, LIN-39, ALG-1, MLT-11, RIG-4, KIN-2, ERM-1, UNC-89, WRT-2, UNC-44, C36B1.14, CAM-1, UNC-46, GSA-1, LIN-14, SUR…	324	1405	11627	1.73682	0.00333418	0.00111263	0.00764086
GOTERM_BP_DIRECT	GO:0006355~regulation of transcription, DNA-templated	44	10.1852	5.68932e-06	LIN-39, NHR-138, NHR-31, VAB-3, FKH-7, NHR-19, EGL-44, ATF-2, NHR-6, MML-1, DAF-16, ZC190.4, DAF-12, NOB-1, NHR-3, NHR-4, NHR-1, C34B4.2, CEH-32, LIN-14, NHR-21, UNC-62, ZAG-1, ICD-1, ELT-3, SKN-1, NHR-43, NHR-25, NHR-41, TAG-97, NHR-67, UNC-3, NHR-40, CEH-18, CTBP-1, JUN-1, NTL-3, NHR-84, EGL-13, MDT-15, NHR-135, JMJD-2, MAB-3, COG-1	324	758	11627	2.08308	0.00370824	0.000928352	0.00849966
GOTERM_BP_DIRECT	GO:0006351~transcription, DNA-templated	34	7.87037	6.23263e-05	NHR-138, NHR-31, VAB-3, FKH-7, NHR-19, EGL-44, NHR-6, MML-1, DAF-16, DAF-12, NHR-3, NHR-4, NHR-1, C34B4.2, LIN-14, NHR-21, ZAG-1, ICD-1, SKN-1, NHR-43, NHR-25, NHR-41, NHR-67, UNC-3, CEH-18, NHR-40, CTBP-1, JUN-1, NHR-84, EGL-13, HBL-1, MDT-15, NHR-135, JMJD-2	324	576	11627	2.11826	0.0398832	0.00810702	0.0930767
INTERPRO	IPR001590:Peptidase M12B, ADAM/reprolysin	5	1.15741	9.37174e-05	ADT-1, SUP-17, UNC-71, T19D2.1, ADM-4	348	11	14476	18.908	0.0553897	0.0553897	0.138575
KEGG_PATHWAY	cel04020:Calcium signaling pathway	7	1.62037	0.000115941	GSA-1, KIN-1, C14B9.8, PLC-1, TAX-6, ZC373.4, ACY-1	69	36	3036	8.55556	0.00624163	0.00624163	0.113524
INTERPRO	IPR000990:Innexin	6	1.38889	0.000275157	INX-1, INX-13, INX-6, UNC-9, INX-10, INX-12	348	25	14476	9.98345	0.15407	0.0802555	0.406351
GOTERM_BP_DIRECT	GO:0018991~oviposition	23	5.32407	0.000296358	LIN-39, GSA-1, Y55D5A.1, MOM-5, CYK-1, SYD-9, LIN-14, SUR-6, UNC-62, NHR-25, ACN-1, NHR-67, SQV-5, KIN-1, EGL-13, EGL-1, UNC-15, HBL-1, EGL-19, AFF-1, FRH-1, COG-1, ENT-2	324	349	11627	2.36497	0.175972	0.0317436	0.441853
GOTERM_BP_DIRECT	GO:0002119~nematode larval development	80	18.5185	0.000447502	MOM-2, MOM-5, PTC-3, T28D9.4, ACN-1, MLT-7, NDUF-7, NHR-6, EAT-6, F10D11.6, DAF-16, NPP-10, DAF-12, ACY-4, SER-3, FRH-1, ACY-1, CPN-3, SPK-1, F11A10.5, T04D3.5, CEH-32, CYK-1, SYD-9, FBN-1, STC-1, UNC-62, PAN-1, BLI-4, NHR-25, NHR-67, MEX-5, EPN-1, DIE-1, JUN-1, KIN-20, NTL-3, PDI-2, MIZ-1, UNC-15, HBL-1, R90.1, SDN-1, T13H5.6, DAF-9, TRE-1, VAB-3, DVE-1, UBC-6, PEK-1, GLP-1, APS-2, ALG-1, MLT-11…	324	1993	11627	1.44047	0.253444	0.0408952	0.666499
INTERPRO	IPR001356:Homeodomain	10	2.31481	0.000527258	LIN-39, CEH-32, VAB-3, DVE-1, ZAG-1, UNC-62, NOB-1, CEH-14, COG-1, CEH-18	348	97	14476	4.28842	0.274328	0.101372	0.777301
GOTERM_BP_DIRECT	GO:0043547~positive regulation of GTPase activity	11	2.5463	0.000664664	SRGP-1, CYK-4, VAV-1, EGL-10, PLC-1, PAC-1, UNC-89, F53A10.2, PXF-1, RBG-3, RGEF-1	324	105	11627	3.75947	0.352198	0.0528248	0.988438
GOTERM_BP_DIRECT	GO:0018996~molting cycle, collagen and cuticulin-based cuticle	20	4.62963	0.000718347	DAF-9, PTC-3, SMG-6, FBN-1, STC-1, PAN-1, ALG-1, BLI-4, NHR-25, ACN-1, MLT-9, MLT-11, MLT-7, F41C3.4, KIN-2, PXF-1, WRT-2, NOB-1, TOP-1, GRD-1	324	300	11627	2.39239	0.374528	0.0508029	1.06787
GOTERM_BP_DIRECT	GO:0000122~negative regulation of transcription from RNA polymerase II promoter	10	2.31481	0.000795624	CTBP-1, JUN-1, DAF-16, DAF-5, LIN-14, ZAG-1, PAG-3, HBL-1, ATF-2, MAB-3	324	89	11627	4.03211	0.405331	0.0506474	1.18212
GOTERM_BP_DIRECT	GO:0045026~plasma membrane fusion	4	0.925926	0.00107221	LIN-39, EGL-13, UNC-71, AFF-1	324	8	11627	17.9429	0.503677	0.061699	1.59
INTERPRO	IPR013088:Zinc finger, NHR/GATA-type	17	3.93519	0.00108851	NHR-3, NHR-4, NHR-31, NHR-138, NHR-1, NHR-21, NHR-19, ELT-3, NHR-43, NHR-25, NHR-67, NHR-41, NHR-40, NHR-6, NHR-84, DAF-12, NHR-135	348	277	14476	2.55293	0.484271	0.152567	1.59852
GOTERM_BP_DIRECT	GO:0061158~3'-UTR-mediated mRNA destabilization	5	1.15741	0.00131397	OMA-1, CCCH-1, MEX-5, MEX-6, MOE-3	324	18	11627	9.96828	0.57624	0.0690494	1.94523
GOTERM_BP_DIRECT	GO:0007411~axon guidance	10	2.31481	0.00137033	LIN-39, VAB-3, UNC-129, UNC-71, ZAG-1, WSP-1, UNC-44, NCK-1, CAM-1, SDN-1	324	96	11627	3.7381	0.591571	0.0665611	2.02787
GOTERM_BP_DIRECT	GO:0000303~response to superoxide	4	0.925926	0.00157533	GCS-1, SEK-1, SKN-1, FRH-1	324	9	11627	15.9492	0.642816	0.0708973	2.32792
INTERPRO	IPR000571:Zinc finger, CCCH-type	6	1.38889	0.00178411	B0336.3, OMA-1, CCCH-1, MEX-5, MEX-6, MOE-3	348	37	14476	6.74557	0.662337	0.195184	2.60753
KEGG_PATHWAY	cel04010:MAPK signaling pathway	7	1.62037	0.00178892	KIN-1, CRP-1, VHP-1, PXF-1, TAX-6, SEK-1, RSKN-2	69	59	3036	5.22034	0.092161	0.0471942	1.7388
GOTERM_BP_DIRECT	GO:0045944~positive regulation of transcription from RNA polymerase II promoter	13	3.00926	0.00187142	NHR-31, VAB-3, SKN-1, EGL-44, NHR-25, CEH-14, NHR-67, UNC-3, NHR-6, JUN-1, DAF-16, DAF-12, RSKN-2	324	162	11627	2.87972	0.705707	0.0783091	2.75977
INTERPRO	IPR001628:Zinc finger, nuclear hormone receptor-type	16	3.7037	0.00202689	NHR-3, NHR-4, NHR-31, NHR-138, NHR-1, NHR-21, NHR-19, NHR-43, NHR-25, NHR-67, NHR-41, NHR-40, NHR-6, NHR-84, DAF-12, NHR-135	348	267	14476	2.49275	0.708758	0.185841	2.95742
GOTERM_BP_DIRECT	GO:1900195~positive regulation of oocyte maturation	3	0.694444	0.00226575	GSA-1, KIN-1, ACY-4	324	3	11627	35.8858	0.772639	0.08842	3.33216
KEGG_PATHWAY	cel00500:Starch and sucrose metabolism	4	0.925926	0.00327848	TRE-1, K08E3.5, T04A8.7, T22F3.3	69	14	3036	12.5714	0.162496	0.0573965	3.16586
INTERPRO	IPR000536:Nuclear hormone receptor, ligand-binding, core	16	3.7037	0.00329639	NHR-3, NHR-4, NHR-31, NHR-138, NHR-1, NHR-21, NHR-19, NHR-43, NHR-25, NHR-67, NHR-41, NHR-40, NHR-6, NHR-84, DAF-12, NHR-135	348	281	14476	2.36855	0.865678	0.249329	4.76798
INTERPRO	IPR001762:Blood coagulation inhibitor, Disintegrin	3	0.694444	0.00332959	SUP-17, UNC-71, ADM-4	348	4	14476	31.1983	0.868371	0.223898	4.8149
INTERPRO	IPR011993:Pleckstrin homology-like domain	10	2.31481	0.00388466	FRM-7, VAV-1, SHC-2, ERM-1, PAC-1, UNC-89, EPS-8, WSP-1, F38B7.3, DKF-2	348	129	14476	3.22463	0.906189	0.231213	5.59625
GOTERM_BP_DIRECT	GO:0040013~negative regulation of locomotion	5	1.15741	0.0040018	PDE-4, KIN-2, OCRL-1, SER-3, ACY-1	324	24	11627	7.47621	0.927082	0.142749	5.81487
GOTERM_BP_DIRECT	GO:0030163~protein catabolic process	12	2.77778	0.00437795	SQT-1, CED-3, EAT-6, EGL-13, EGL-1, UNC-62, ATN-1, INA-1, DPY-2, UNC-9, EXP-2, UNC-46	324	157	11627	2.74286	0.943021	0.14715	6.34491
INTERPRO	IPR017970:Homeobox, conserved site	7	1.62037	0.00457044	LIN-39, VAB-3, ZAG-1, NOB-1, CEH-14, COG-1, CEH-18	348	65	14476	4.47975	0.938283	0.243096	6.55333
GOTERM_BP_DIRECT	GO:0040018~positive regulation of multicellular organism growth	20	4.62963	0.00515033	F11A10.5, SYD-9, LIN-14, ALG-1, SKN-1, NHR-25, ACN-1, NHR-67, EVL-14, NDUF-7, NHR-40, KIN-20, CCR-4, TAX-6, WRT-2, NOB-1, UNC-44, VPS-35, GRD-1, FRH-1	324	357	11627	2.01041	0.965674	0.162611	7.42455
INTERPRO	IPR009057:Homeodomain-like	10	2.31481	0.00523277	LIN-39, CEH-32, VAB-3, DVE-1, ZAG-1, UNC-62, NOB-1, CEH-14, COG-1, CEH-18	348	135	14476	3.08131	0.958823	0.251728	7.46908
INTERPRO	IPR009030:Insulin-like growth factor binding protein, N-terminal	5	1.15741	0.00543455	FBN-1, LRP-2, Y64G10A.7, BLI-4, Y73F8A.5	348	30	14476	6.93295	0.963601	0.241264	7.7464
INTERPRO	IPR002870:Peptidase M12B, propeptide	3	0.694444	0.00546148	ADT-1, SUP-17, UNC-71	348	5	14476	24.9586	0.964195	0.225958	7.78336
GOTERM_BP_DIRECT	GO:0009886~post-embryonic morphogenesis	3	0.694444	0.00727794	NHR-31, CEH-32, SEL-10	324	5	11627	21.5315	0.991519	0.212186	10.3388
INTERPRO	IPR003598:Immunoglobulin subtype 2	6	1.38889	0.00732222	RIG-4, UNC-89, ZIG-1, CAM-1, DIM-1, SYG-1	348	51	14476	4.89385	0.988533	0.273243	10.3035
GOTERM_BP_DIRECT	GO:0016477~cell migration	10	2.31481	0.00765027	LIN-39, SQV-5, LIN-14, NPP-10, UNC-62, HMR-1, SER-3, CAM-1, NHR-67, SDN-1	324	124	11627	2.89402	0.993361	0.212429	10.8399
GOTERM_BP_DIRECT	GO:0051729~germline cell cycle switching, mitotic to meiotic cell cycle	6	1.38889	0.00788625	HIS-24, GLP-1, T02G5.11, CYE-1, EPN-1, GLD-1	324	45	11627	4.78477	0.994316	0.209434	11.1561
INTERPRO	IPR003599:Immunoglobulin subtype	6	1.38889	0.00794584	RIG-4, UNC-89, ZIG-1, CAM-1, DIM-1, SYG-1	348	52	14476	4.79973	0.992174	0.276285	11.1336
INTERPRO	IPR000716:Thyroglobulin type-1	3	0.694444	0.00806281	T01D3.3, C08G9.2, MLT-11	348	6	14476	20.7989	0.992716	0.264812	11.2885
KEGG_PATHWAY	cel04310:Wnt signaling pathway	6	1.38889	0.00826297	MOM-2, CTBP-1, KIN-1, MOM-5, SIAH-1, TAX-6	69	57	3036	4.63158	0.36113	0.105968	7.8069
INTERPRO	IPR002219:Protein kinase C-like, phorbol ester/diacylglycerol binding	5	1.15741	0.0104412	CYK-4, VAV-1, TPA-1, RGEF-1, DKF-2	348	36	14476	5.77746	0.998308	0.312978	14.3842
GOTERM_BP_DIRECT	GO:0040024~dauer larval development	7	1.62037	0.0105692	HID-1, DAF-9, DAF-16, DAF-5, DAF-12, TAX-6, UNC-3	324	67	11627	3.74926	0.99903	0.260418	14.6788
GOTERM_BP_DIRECT	GO:0035556~intracellular signal transduction	11	2.5463	0.0107793	CYK-4, VAV-1, EGL-10, PLC-1, GCY-13, ACY-4, RSKN-2, TPA-1, RGEF-1, DKF-2, ACY-1	324	154	11627	2.56327	0.999156	0.255378	14.9491
GOTERM_BP_DIRECT	GO:0006357~regulation of transcription from RNA polymerase II promoter	10	2.31481	0.0112983	Y105C5A.15, MML-1, EGL-13, DVE-1, FKH-7, NOB-1, ELT-3, HBL-1, TAG-97, MDT-15	324	132	11627	2.71862	0.999401	0.256802	15.6134
GOTERM_BP_DIRECT	GO:0043401~steroid hormone mediated signaling pathway	16	3.7037	0.0119761	NHR-3, NHR-4, NHR-31, NHR-138, NHR-1, NHR-21, NHR-19, NHR-43, NHR-25, NHR-67, NHR-41, NHR-40, NHR-6, NHR-84, DAF-12, NHR-135	324	281	11627	2.04332	0.999617	0.261106	16.4736
INTERPRO	IPR013783:Immunoglobulin-like fold	8	1.85185	0.0144644	RIG-4, UNC-89, ZIG-1, CAM-1, DIM-1, SYG-1, T04A8.7, UNC-3	348	107	14476	3.11011	0.999858	0.388686	19.3925
INTERPRO	IPR001895:Guanine-nucleotide dissociation stimulator CDC25	3	0.694444	0.0145802	PLC-1, PXF-1, RGEF-1	348	8	14476	15.5991	0.999868	0.374999	19.5326
INTERPRO	IPR023578:Ras guanine nucleotide exchange factor, domain	3	0.694444	0.0145802	PLC-1, PXF-1, RGEF-1	348	8	14476	15.5991	0.999868	0.374999	19.5326
GOTERM_BP_DIRECT	GO:0030968~endoplasmic reticulum unfolded protein response	7	1.62037	0.0157152	COL-109, CRP-1, DNJ-7, F41B4.3, PDI-2, PEK-1, NDUF-7	324	73	11627	3.4411	0.999968	0.31825	21.0735
GOTERM_BP_DIRECT	GO:0000003~reproduction	78	18.0556	0.0158984	MOM-2, MOM-5, UNC-71, ACN-1, EVL-14, CPG-8, NDUF-7, SQV-5, SAS-4, NHR-6, C14B9.8, EAT-6, NPP-10, CCR-4, ACY-4, VPS-35, SER-3, FRH-1, GLD-1, SPK-1, CYK-4, F11A10.5, CYK-1, SYD-9, FBN-1, HIS-24, ICD-1, MIG-22, NHR-25, T04A8.7, C32D5.3, NHR-67, TPA-1, HID-1, KIN-20, JUN-1, NTL-3, EGL-13, UNC-15, T02G5.11, HBL-1, EGL-19, ENT-2, COG-1, T13H5.6, TRE-1, DAF-9, PLC-1, DVE-1, GLP-1, R09E10.6, APS-2, ALG-1…	324	2205	11627	1.26943	0.999971	0.311853	21.2928
INTERPRO	IPR000198:Rho GTPase-activating protein domain	4	0.925926	0.0169484	SRGP-1, CYK-4, PAC-1, OCRL-1	348	23	14476	7.23438	0.999969	0.40527	22.3469
GOTERM_BP_DIRECT	GO:0043065~positive regulation of apoptotic process	4	0.925926	0.0170551	DAF-16, EGL-1, DCT-1, UNC-3	324	20	11627	7.17716	0.999987	0.321144	22.6636
GOTERM_BP_DIRECT	GO:0040025~vulval development	9	2.08333	0.0177927	SQV-5, DAF-9, CYK-1, EGL-13, LIN-14, SUP-17, ALG-1, HBL-1, SDN-1	324	119	11627	2.71405	0.999992	0.323467	23.5261
INTERPRO	IPR013098:Immunoglobulin I-set	5	1.15741	0.0192052	RIG-4, UNC-89, CAM-1, DIM-1, SYG-1	348	43	14476	4.83694	0.999992	0.429615	24.9431
GOTERM_BP_DIRECT	GO:1904936~interneuron migration	3	0.694444	0.0192834	MOM-2, MOM-5, CAM-1	324	8	11627	13.4572	0.999997	0.336458	25.2419
GOTERM_BP_DIRECT	GO:0045138~nematode male tail tip morphogenesis	7	1.62037	0.0199785	VAB-3, UNC-129, EXC-9, NOB-1, UBA-1, INA-1, MAB-3	324	77	11627	3.26235	0.999998	0.337552	26.0297
INTERPRO	IPR001723:Steroid hormone receptor	5	1.15741	0.0207379	NHR-4, NHR-31, NHR-1, NHR-19, NHR-25	348	44	14476	4.72701	0.999997	0.439623	26.66
INTERPRO	IPR024079:Metallopeptidase, catalytic domain	7	1.62037	0.0220646	NAS-4, ADT-1, SUP-17, UNC-71, T19D2.1, NAS-8, ADM-4	348	91	14476	3.19982	0.999999	0.445564	28.1165
INTERPRO	IPR017441:Protein kinase, ATP binding site	13	3.00926	0.0225221	PCT-1, KIN-1, T07F12.4, SPK-1, KIN-20, PEK-1, SEK-1, RSKN-2, R90.1, CAM-1, TPA-1, ZC373.4, DKF-2	348	259	14476	2.08792	0.999999	0.438466	28.6125
GOTERM_BP_DIRECT	GO:0007399~nervous system development	7	1.62037	0.0236497	HMR-1, SEK-1, INA-1, EGL-44, CEH-14, CAM-1, SYG-1	324	80	11627	3.14001	1	0.377243	30.0632
KEGG_PATHWAY	cel04144:Endocytosis	7	1.62037	0.0262967	CRP-1, ARF-6, WSP-1, Y92H12A.2, APS-2, VPS-35, EPN-1	69	103	3036	2.99029	0.762842	0.250093	22.9769
GOTERM_BP_DIRECT	GO:0030154~cell differentiation	11	2.5463	0.0268806	EGL-13, SEL-10, GLP-1, NOB-1, HMR-1, EGL-44, CEH-14, NHR-67, TAG-97, GLD-1, MAB-3	324	178	11627	2.21766	1	0.407457	33.4422
INTERPRO	IPR020894:Cadherin conserved site	3	0.694444	0.0273144	HMR-1, CDH-9, CDH-7	348	11	14476	11.3448	1	0.490094	33.6195
GOTERM_BP_DIRECT	GO:0006810~transport	33	7.63889	0.0277353	F53B1.8, F40E10.6, TWK-44, GLT-6, APS-2, MOD-1, TWK-25, LGC-47, T19C4.5, TWK-7, EAT-6, NPP-10, ABT-4, T09F3.2, F13G3.7, GLB-9, SULP-1, EXP-2, FRH-1, SNF-1, T10F2.2, F20D1.9, UNC-9, F41C3.4, INX-1, INX-13, M03F8.6, EGL-19, INX-6, INX-10, INX-12, KCC-1, ENT-2	324	810	11627	1.46201	1	0.408311	34.3103
INTERPRO	IPR008271:Serine/threonine-protein kinase, active site	11	2.5463	0.0279319	PCT-1, SPK-1, KIN-1, T07F12.4, KIN-20, PEK-1, SEK-1, RSKN-2, TPA-1, DKF-2, ZC373.4	348	207	14476	2.21051	1	0.484425	34.2403
GOTERM_BP_DIRECT	GO:0097475~motor neuron migration	3	0.694444	0.0298774	MOM-2, MOM-5, CAM-1	324	10	11627	10.7657	1	0.423168	36.4397
GOTERM_BP_DIRECT	GO:0008340~determination of adult lifespan	38	8.7963	0.0321967	MOM-2, DAF-9, B0513.5, PLC-1, DVE-1, UBC-6, PEK-1, GLP-1, HYL-2, CED-3, MML-1, ERM-1, VHP-1, DAF-16, CCR-4, DAF-12, F13G3.7, NRX-1, FRH-1, GLD-1, DKF-2, CKR-2, GSA-1, UNC-62, ELT-3, SKN-1, TPA-1, PDE-2, CEH-18, JUN-1, NTL-3, PUP-2, K08E3.5, DCT-1, TAX-6, TOP-1, MDT-15, JMJD-2	324	976	11627	1.39719	1	0.438744	38.6725
GOTERM_BP_DIRECT	GO:0048477~oogenesis	12	2.77778	0.0326986	SQV-5, SQT-1, SPK-1, OMA-1, UNC-62, R186.3, R09E10.6, UBA-1, TOP-1, T04A8.7, MDT-15, GLD-1	324	210	11627	2.05062	1	0.435205	39.146
INTERPRO	IPR008936:Rho GTPase activation protein	4	0.925926	0.034379	SRGP-1, CYK-4, PAC-1, OCRL-1	348	30	14476	5.54636	1	0.545149	40.4064
GOTERM_BP_DIRECT	GO:0007155~cell adhesion	5	1.15741	0.0356733	RIG-4, F26E4.3, HMR-1, INA-1, SYG-1	324	45	11627	3.98731	1	0.455677	41.8827
GOTERM_BP_DIRECT	GO:0034607~turning behavior involved in mating	3	0.694444	0.0358571	LIN-39, SEK-1, SAX-2	324	11	11627	9.78704	1	0.449054	42.048
INTERPRO	IPR000152:EGF-type aspartate/asparagine hydroxylation site	4	0.925926	0.0374064	FBN-1, GLP-1, HMR-1, Y64G10A.7	348	31	14476	5.36745	1	0.563005	43.1118
INTERPRO	IPR020454:Diacylglycerol/phorbol-ester binding	3	0.694444	0.0375385	TPA-1, RGEF-1, DKF-2	348	13	14476	9.59947	1	0.551643	43.2272
INTERPRO	IPR016355:Steroidogenic factor 1	3	0.694444	0.0375385	NHR-31, NHR-43, NHR-25	348	13	14476	9.59947	1	0.551643	43.2272
COG_ONTOLOGY	Carbohydrate transport and metabolism	4	0.925926	0.0378595	TRE-1, R08D7.7, K08E3.5, T04A8.7	30	32	1218	5.075	0.370694	0.370694	21.9879
GOTERM_BP_DIRECT	GO:0040002~collagen and cuticulin-based cuticle development	8	1.85185	0.0379321	SQT-1, MOM-5, CCR-4, PXF-1, DPY-2, GRD-1, BLI-4, MLT-7	324	113	11627	2.54059	1	0.459843	43.8838
GOTERM_BP_DIRECT	GO:0061066~positive regulation of dauer larval development	3	0.694444	0.0422529	DAF-16, DAF-5, DAF-12	324	12	11627	8.97145	1	0.488912	47.5334
GOTERM_BP_DIRECT	GO:0009880~embryonic pattern specification	3	0.694444	0.0422529	GLP-1, NOB-1, SKN-1	324	12	11627	8.97145	1	0.488912	47.5334
INTERPRO	IPR007110:Immunoglobulin-like domain	6	1.38889	0.042972	RIG-4, UNC-89, ZIG-1, CAM-1, DIM-1, SYG-1	348	80	14476	3.11983	1	0.589412	47.7892
INTERPRO	IPR002126:Cadherin	3	0.694444	0.0431143	HMR-1, CDH-9, CDH-7	348	14	14476	8.91379	1	0.578682	47.9039
GOTERM_BP_DIRECT	GO:0006811~ion transport	17	3.93519	0.0435665	F53B1.8, TWK-44, MOD-1, UNC-9, LGC-47, TWK-25, INX-1, TWK-7, EAT-6, INX-13, EGL-19, EXP-2, INX-6, INX-10, FRH-1, KCC-1, INX-12	324	360	11627	1.69461	1	0.49158	48.5984
GOTERM_BP_DIRECT	GO:0040026~positive regulation of vulval development	6	1.38889	0.044811	LIN-39, EPS-8, DVE-1, SUR-6, CYE-1, NHR-25	324	70	11627	3.07593	1	0.493584	49.5886
INTERPRO	IPR011992:EF-hand-like domain	7	1.62037	0.0454519	B0513.5, PLC-1, CBN-1, C06G1.5, ATN-1, C56A3.6, RGEF-1	348	108	14476	2.69615	1	0.586802	49.7556
GOTERM_BP_DIRECT	GO:0048666~neuron development	4	0.925926	0.0455624	DAF-5, LIN-14, CEH-14, UNC-3	324	29	11627	4.94977	1	0.491707	50.1778
GOTERM_BP_DIRECT	GO:0043053~dauer entry	5	1.15741	0.0465896	DAF-9, VAB-3, DAF-16, DAF-12, HMR-1	324	49	11627	3.66182	1	0.491999	50.9729
INTERPRO	IPR008428:Chondroitin N-acetylgalactosaminyltransferase	2	0.462963	0.0473684	SQV-5, MIG-22	348	2	14476	41.5977	1	0.591014	51.2277
GOTERM_BP_DIRECT	GO:0040039~inductive cell migration	9	2.08333	0.0475603	ERM-1, VAB-3, NPP-10, UNC-129, ICD-1, INA-1, NHR-25, Y73E7A.8, SDN-1	324	144	11627	2.24286	1	0.491868	51.7134
INTERPRO	IPR011511:Variant SH3	3	0.694444	0.0489758	VAV-1, EPS-8, NCK-1	348	15	14476	8.31954	1	0.592606	52.4312
GOTERM_BP_DIRECT	GO:0009952~anterior/posterior pattern specification	3	0.694444	0.0490373	LIN-39, VAB-3, NOB-1	324	13	11627	8.28134	1	0.495418	52.8202
INTERPRO	IPR012292:Globin, structural domain	4	0.925926	0.0508184	GLB-3, T19C4.5, GLB-9, GLB-33	348	35	14476	4.75402	1	0.595866	53.7768
GOTERM_BP_DIRECT	GO:0071688~striated muscle myosin thick filament assembly	9	2.08333	0.050837	TRE-1, B0336.3, ERM-1, UNC-89, UNC-15, F52A8.1, DIM-1, C50F2.4, NHR-40	324	146	11627	2.21214	1	0.50108	54.1367
KEGG_PATHWAY	cel03015:mRNA surveillance pathway	5	1.15741	0.0510314	SMG-3, SUR-6, SMG-6, C06G1.5, T20G5.9	69	63	3036	3.49206	0.940898	0.375882	40.1386
GOTERM_BP_DIRECT	GO:0001708~cell fate specification	5	1.15741	0.052669	EGL-13, SUP-17, GLP-1, SKN-1, ADM-4	324	51	11627	3.51822	1	0.506698	55.4416
INTERPRO	IPR015919:Cadherin-like	3	0.694444	0.0551061	HMR-1, CDH-9, CDH-7	348	16	14476	7.79957	1	0.616074	56.7718
GOTERM_BP_DIRECT	GO:0007156~homophilic cell adhesion via plasma membrane adhesion molecules	3	0.694444	0.056184	HMR-1, CDH-9, CDH-7	324	14	11627	7.68981	1	0.523065	57.8488
GOTERM_BP_DIRECT	GO:0009887~organ morphogenesis	3	0.694444	0.056184	NOB-1, ELT-3, INA-1	324	14	11627	7.68981	1	0.523065	57.8488
GOTERM_BP_DIRECT	GO:0019915~lipid storage	27	6.25	0.0567847	DAF-9, T27E4.7, GLP-1, MOD-1, LACT-3, ATF-2, H09F14.1, HYL-2, KIN-2, KIN-1, C50D2.1, DAF-16, DAF-12, R07A4.2, ZTF-27, FRH-1, PSA-3, F20D1.9, UNC-62, F53C11.3, NHR-25, EPN-1, NHR-41, TAX-6, K02E10.4, RBG-3, MDT-15	324	675	11627	1.43543	1	0.520078	58.2478
INTERPRO	IPR023395:Mitochondrial carrier domain	4	0.925926	0.0621983	F20D1.9, T10F2.2, T09F3.2, F13G3.7	348	38	14476	4.37871	1	0.65189	61.3318
INTERPRO	IPR018108:Mitochondrial substrate/solute carrier	4	0.925926	0.0621983	F20D1.9, T10F2.2, T09F3.2, F13G3.7	348	38	14476	4.37871	1	0.65189	61.3318
GOTERM_BP_DIRECT	GO:0009408~response to heat	6	1.38889	0.0627419	HID-1, B0513.5, JUN-1, DAF-16, GCS-1, SKN-1	324	77	11627	2.7963	1	0.549926	62.0188
GOTERM_BP_DIRECT	GO:0097402~neuroblast migration	3	0.694444	0.0636677	MOM-2, MOM-5, CAM-1	324	15	11627	7.17716	1	0.548649	62.5755
INTERPRO	IPR001452:Src homology-3 domain	5	1.15741	0.0672583	VAV-1, UNC-89, APE-1, EPS-8, NCK-1	348	64	14476	3.24982	1	0.671767	64.3065
INTERPRO	IPR001766:Transcription factor, fork head	3	0.694444	0.0681092	C34B4.2, DAF-16, FKH-7	348	18	14476	6.93295	1	0.667027	64.7853
GOTERM_BP_DIRECT	GO:0007219~Notch signaling pathway	3	0.694444	0.0714643	SUP-17, GLP-1, ADM-4	324	16	11627	6.72859	1	0.58535	66.9705
GOTERM_BP_DIRECT	GO:0030522~intracellular receptor signaling pathway	3	0.694444	0.0714643	NHR-31, DAF-12, NHR-25	324	16	11627	6.72859	1	0.58535	66.9705
GOTERM_BP_DIRECT	GO:0030182~neuron differentiation	3	0.694444	0.0714643	MOM-2, EGL-44, CEH-14	324	16	11627	6.72859	1	0.58535	66.9705
INTERPRO	IPR017937:Thioredoxin, conserved site	3	0.694444	0.0749514	F35G2.1, PDI-2, T10H10.2	348	19	14476	6.56806	1	0.694015	68.4231
INTERPRO	IPR011991:Winged helix-turn-helix DNA-binding domain	7	1.62037	0.0755273	EGL-10, C34B4.2, VAB-3, DAF-16, HIS-24, FKH-7, TAG-97	348	123	14476	2.36735	1	0.687943	68.7127
GOTERM_BP_DIRECT	GO:0017148~negative regulation of translation	3	0.694444	0.0795507	NTL-3, ZC190.4, GLD-1	324	17	11627	6.33279	1	0.619624	71.0167
GOTERM_BP_DIRECT	GO:0045893~positive regulation of transcription, DNA-templated	3	0.694444	0.0795507	LIN-39, EGL-44, MDT-15	324	17	11627	6.33279	1	0.619624	71.0167
GOTERM_BP_DIRECT	GO:0001714~endodermal cell fate specification	3	0.694444	0.0795507	MOM-2, MOM-5, SKN-1	324	17	11627	6.33279	1	0.619624	71.0167
GOTERM_BP_DIRECT	GO:0006935~chemotaxis	5	1.15741	0.0810358	DAF-12, TAX-6, PDE-2, RGEF-1, ACY-1	324	59	11627	3.04117	1	0.62021	71.7075
GOTERM_BP_DIRECT	GO:0070262~peptidyl-serine dephosphorylation	2	0.462963	0.0810535	SUR-6, TAX-6	324	3	11627	23.9239	1	0.613901	71.7157
GOTERM_BP_DIRECT	GO:0045185~maintenance of protein location	2	0.462963	0.0810535	SAS-4, EPS-8	324	3	11627	23.9239	1	0.613901	71.7157
GOTERM_BP_DIRECT	GO:1900426~positive regulation of defense response to bacterium	2	0.462963	0.0810535	VHP-1, DAF-16	324	3	11627	23.9239	1	0.613901	71.7157
INTERPRO	IPR000884:Thrombospondin, type 1 repeat	4	0.925926	0.0835128	ADT-1, F15B9.8, T19D2.1, Y73E7A.8	348	43	14476	3.86955	1	0.717034	72.4817
INTERPRO	IPR001849:Pleckstrin homology domain	5	1.15741	0.0870694	VAV-1, PAC-1, UNC-89, F38B7.3, DKF-2	348	70	14476	2.97126	1	0.724191	74.0201
GOTERM_BP_DIRECT	GO:0001764~neuron migration	4	0.925926	0.0878992	MOM-2, MOM-5, INA-1, CAM-1	324	38	11627	3.77745	1	0.638788	74.7053
GOTERM_BP_DIRECT	GO:0048675~axon extension	4	0.925926	0.0878992	VAB-3, UNC-71, UNC-44, EGL-44	324	38	11627	3.77745	1	0.638788	74.7053
GOTERM_BP_DIRECT	GO:0001556~oocyte maturation	3	0.694444	0.087905	GSA-1, OMA-1, CEH-18	324	18	11627	5.98097	1	0.632631	74.7077
INTERPRO	IPR001507:Zona pellucida domain	4	0.925926	0.0881061	CUTL-13, CUT-4, FBN-1, CUTL-15	348	44	14476	3.78161	1	0.720422	74.4533
KEGG_PATHWAY	cel04120:Ubiquitin mediated proteolysis	5	1.15741	0.0921563	SIAH-1, UBC-3, SEL-10, UBC-6, Y92H12A.2	69	77	3036	2.85714	0.994597	0.525665	61.2159
INTERPRO	IPR017905:ERV/ALR sulphydryl oxidase	2	0.462963	0.0924993	F35G2.1, T10H10.2	348	4	14476	20.7989	1	0.730558	76.215

## Sheet: func anno clustering
Annotation Cluster 1	Enrichment Score: 3.2517084196213317
Category	Term	Count	%	PValue	Genes	List Total	Pop Hits	Pop Total	Fold Enrichment	Bonferroni	Benjamini	FDR
GOTERM_BP_DIRECT	GO:0006355~regulation of transcription, DNA-templated	44	10.1852	5.68932e-06	LIN-39, NHR-138, NHR-31, VAB-3, FKH-7, NHR-19, EGL-44, ATF-2, NHR-6, MML-1, DAF-16, ZC190.4, DAF-12, NOB-1, NHR-3, NHR-4, NHR-1, C34B4.2, CEH-32, LIN-14, NHR-21, UNC-62, ZAG-1, ICD-1, ELT-3, SKN-1, NHR-43, NHR-25, NHR-41, TAG-97, NHR-67, UNC-3, NHR-40, CEH-18, CTBP-1, JUN-1, NTL-3, NHR-84, EGL-13, MDT-15, NHR-135, JMJD-2, MAB-3, COG-1	324	758	11627	2.08308	0.00370824	0.000928352	0.00849966
GOTERM_BP_DIRECT	GO:0006351~transcription, DNA-templated	34	7.87037	6.23263e-05	NHR-138, NHR-31, VAB-3, FKH-7, NHR-19, EGL-44, NHR-6, MML-1, DAF-16, DAF-12, NHR-3, NHR-4, NHR-1, C34B4.2, LIN-14, NHR-21, ZAG-1, ICD-1, SKN-1, NHR-43, NHR-25, NHR-41, NHR-67, UNC-3, CEH-18, NHR-40, CTBP-1, JUN-1, NHR-84, EGL-13, HBL-1, MDT-15, NHR-135, JMJD-2	324	576	11627	2.11826	0.0398832	0.00810702	0.0930767
INTERPRO	IPR013088:Zinc finger, NHR/GATA-type	17	3.93519	0.00108851	NHR-3, NHR-4, NHR-31, NHR-138, NHR-1, NHR-21, NHR-19, ELT-3, NHR-43, NHR-25, NHR-67, NHR-41, NHR-40, NHR-6, NHR-84, DAF-12, NHR-135	348	277	14476	2.55293	0.484271	0.152567	1.59852
INTERPRO	IPR001628:Zinc finger, nuclear hormone receptor-type	16	3.7037	0.00202689	NHR-3, NHR-4, NHR-31, NHR-138, NHR-1, NHR-21, NHR-19, NHR-43, NHR-25, NHR-67, NHR-41, NHR-40, NHR-6, NHR-84, DAF-12, NHR-135	348	267	14476	2.49275	0.708758	0.185841	2.95742
INTERPRO	IPR000536:Nuclear hormone receptor, ligand-binding, core	16	3.7037	0.00329639	NHR-3, NHR-4, NHR-31, NHR-138, NHR-1, NHR-21, NHR-19, NHR-43, NHR-25, NHR-67, NHR-41, NHR-40, NHR-6, NHR-84, DAF-12, NHR-135	348	281	14476	2.36855	0.865678	0.249329	4.76798
GOTERM_BP_DIRECT	GO:0043401~steroid hormone mediated signaling pathway	16	3.7037	0.0119761	NHR-3, NHR-4, NHR-31, NHR-138, NHR-1, NHR-21, NHR-19, NHR-43, NHR-25, NHR-67, NHR-41, NHR-40, NHR-6, NHR-84, DAF-12, NHR-135	324	281	11627	2.04332	0.999617	0.261106	16.4736
Annotation Cluster 2	Enrichment Score: 2.633095835439009
Category	Term	Count	%	PValue	Genes	List Total	Pop Hits	Pop Total	Fold Enrichment	Bonferroni	Benjamini	FDR
INTERPRO	IPR001356:Homeodomain	10	2.31481	0.000527258	LIN-39, CEH-32, VAB-3, DVE-1, ZAG-1, UNC-62, NOB-1, CEH-14, COG-1, CEH-18	348	97	14476	4.28842	0.274328	0.101372	0.777301
INTERPRO	IPR017970:Homeobox, conserved site	7	1.62037	0.00457044	LIN-39, VAB-3, ZAG-1, NOB-1, CEH-14, COG-1, CEH-18	348	65	14476	4.47975	0.938283	0.243096	6.55333
INTERPRO	IPR009057:Homeodomain-like	10	2.31481	0.00523277	LIN-39, CEH-32, VAB-3, DVE-1, ZAG-1, UNC-62, NOB-1, CEH-14, COG-1, CEH-18	348	135	14476	3.08131	0.958823	0.251728	7.46908
Annotation Cluster 3	Enrichment Score: 2.18048137148177
Category	Term	Count	%	PValue	Genes	List Total	Pop Hits	Pop Total	Fold Enrichment	Bonferroni	Benjamini	FDR
INTERPRO	IPR001590:Peptidase M12B, ADAM/reprolysin	5	1.15741	9.37174e-05	ADT-1, SUP-17, UNC-71, T19D2.1, ADM-4	348	11	14476	18.908	0.0553897	0.0553897	0.138575
INTERPRO	IPR001762:Blood coagulation inhibitor, Disintegrin	3	0.694444	0.00332959	SUP-17, UNC-71, ADM-4	348	4	14476	31.1983	0.868371	0.223898	4.8149
INTERPRO	IPR002870:Peptidase M12B, propeptide	3	0.694444	0.00546148	ADT-1, SUP-17, UNC-71	348	5	14476	24.9586	0.964195	0.225958	7.78336
INTERPRO	IPR024079:Metallopeptidase, catalytic domain	7	1.62037	0.0220646	NAS-4, ADT-1, SUP-17, UNC-71, T19D2.1, NAS-8, ADM-4	348	91	14476	3.19982	0.999999	0.445564	28.1165
GOTERM_BP_DIRECT	GO:0006508~proteolysis	13	3.00926	0.332949	NAS-4, ADT-1, CED-3, F26E4.3, SUP-17, UNC-71, GRD-1, BLI-4, T19D2.1, ACN-1, NAS-8, IMP-3, ADM-4	324	370	11627	1.26085	1	0.941745	99.764
Annotation Cluster 4	Enrichment Score: 1.8316625707281753
Category	Term	Count	%	PValue	Genes	List Total	Pop Hits	Pop Total	Fold Enrichment	Bonferroni	Benjamini	FDR
INTERPRO	IPR003598:Immunoglobulin subtype 2	6	1.38889	0.00732222	RIG-4, UNC-89, ZIG-1, CAM-1, DIM-1, SYG-1	348	51	14476	4.89385	0.988533	0.273243	10.3035
INTERPRO	IPR003599:Immunoglobulin subtype	6	1.38889	0.00794584	RIG-4, UNC-89, ZIG-1, CAM-1, DIM-1, SYG-1	348	52	14476	4.79973	0.992174	0.276285	11.1336
INTERPRO	IPR013783:Immunoglobulin-like fold	8	1.85185	0.0144644	RIG-4, UNC-89, ZIG-1, CAM-1, DIM-1, SYG-1, T04A8.7, UNC-3	348	107	14476	3.11011	0.999858	0.388686	19.3925
INTERPRO	IPR013098:Immunoglobulin I-set	5	1.15741	0.0192052	RIG-4, UNC-89, CAM-1, DIM-1, SYG-1	348	43	14476	4.83694	0.999992	0.429615	24.9431
INTERPRO	IPR007110:Immunoglobulin-like domain	6	1.38889	0.042972	RIG-4, UNC-89, ZIG-1, CAM-1, DIM-1, SYG-1	348	80	14476	3.11983	1	0.589412	47.7892
Annotation Cluster 5	Enrichment Score: 1.4131446761832307
Category	Term	Count	%	PValue	Genes	List Total	Pop Hits	Pop Total	Fold Enrichment	Bonferroni	Benjamini	FDR
INTERPRO	IPR001895:Guanine-nucleotide dissociation stimulator CDC25	3	0.694444	0.0145802	PLC-1, PXF-1, RGEF-1	348	8	14476	15.5991	0.999868	0.374999	19.5326
INTERPRO	IPR023578:Ras guanine nucleotide exchange factor, domain	3	0.694444	0.0145802	PLC-1, PXF-1, RGEF-1	348	8	14476	15.5991	0.999868	0.374999	19.5326
GOTERM_BP_DIRECT	GO:0007264~small GTPase mediated signal transduction	5	1.15741	0.271042	CRP-1, PLC-1, ARF-6, PXF-1, RGEF-1	324	95	11627	1.88873	1	0.911848	99.1113
Annotation Cluster 6	Enrichment Score: 1.3595435387017165
Category	Term	Count	%	PValue	Genes	List Total	Pop Hits	Pop Total	Fold Enrichment	Bonferroni	Benjamini	FDR
INTERPRO	IPR020894:Cadherin conserved site	3	0.694444	0.0273144	HMR-1, CDH-9, CDH-7	348	11	14476	11.3448	1	0.490094	33.6195
INTERPRO	IPR002126:Cadherin	3	0.694444	0.0431143	HMR-1, CDH-9, CDH-7	348	14	14476	8.91379	1	0.578682	47.9039
INTERPRO	IPR015919:Cadherin-like	3	0.694444	0.0551061	HMR-1, CDH-9, CDH-7	348	16	14476	7.79957	1	0.626433	56.7718
GOTERM_BP_DIRECT	GO:0007156~homophilic cell adhesion via plasma membrane adhesion molecules	3	0.694444	0.056184	HMR-1, CDH-9, CDH-7	324	14	11627	7.68981	1	0.523065	57.8488
Annotation Cluster 7	Enrichment Score: 1.2567261547011277
Category	Term	Count	%	PValue	Genes	List Total	Pop Hits	Pop Total	Fold Enrichment	Bonferroni	Benjamini	FDR
GOTERM_BP_DIRECT	GO:1904936~interneuron migration	3	0.694444	0.0192834	MOM-2, MOM-5, CAM-1	324	8	11627	13.4572	0.999997	0.336458	25.2419
GOTERM_BP_DIRECT	GO:0097475~motor neuron migration	3	0.694444	0.0298774	MOM-2, MOM-5, CAM-1	324	10	11627	10.7657	1	0.423168	36.4397
GOTERM_BP_DIRECT	GO:0097402~neuroblast migration	3	0.694444	0.0636677	MOM-2, MOM-5, CAM-1	324	15	11627	7.17716	1	0.548649	62.5755
GOTERM_BP_DIRECT	GO:0001764~neuron migration	4	0.925926	0.0878992	MOM-2, MOM-5, INA-1, CAM-1	324	38	11627	3.77745	1	0.645074	74.7053
GOTERM_BP_DIRECT	GO:0016055~Wnt signaling pathway	4	0.925926	0.161413	MOM-2, KIN-20, MOM-5, CAM-1	324	50	11627	2.87086	1	0.806442	92.7925
Annotation Cluster 8	Enrichment Score: 1.1634084614953117
Category	Term	Count	%	PValue	Genes	List Total	Pop Hits	Pop Total	Fold Enrichment	Bonferroni	Benjamini	FDR
INTERPRO	IPR009030:Insulin-like growth factor binding protein, N-terminal	5	1.15741	0.00543455	FBN-1, LRP-2, Y64G10A.7, BLI-4, Y73F8A.5	348	30	14476	6.93295	0.963601	0.241264	7.7464
INTERPRO	IPR000152:EGF-type aspartate/asparagine hydroxylation site	4	0.925926	0.0374064	FBN-1, GLP-1, HMR-1, Y64G10A.7	348	31	14476	5.36745	1	0.563005	43.1118
INTERPRO	IPR000742:Epidermal growth factor-like domain	6	1.38889	0.107914	FBN-1, GLP-1, HMR-1, LRP-2, NRX-1, Y64G10A.7	348	105	14476	2.37701	1	0.786234	81.5407
INTERPRO	IPR013032:EGF-like, conserved site	6	1.38889	0.128152	FBN-1, UNC-71, GLP-1, HMR-1, LRP-2, Y64G10A.7	348	111	14476	2.24852	1	0.805032	86.8549
INTERPRO	IPR018097:EGF-like calcium-binding, conserved site	3	0.694444	0.144332	FBN-1, GLP-1, Y64G10A.7	348	28	14476	4.4569	1	0.827094	90.037
INTERPRO	IPR001881:EGF-like calcium-binding	3	0.694444	0.257796	FBN-1, GLP-1, Y64G10A.7	348	41	14476	3.04373	1	0.938497	98.7859
Annotation Cluster 9	Enrichment Score: 1.0723210327161894
Category	Term	Count	%	PValue	Genes	List Total	Pop Hits	Pop Total	Fold Enrichment	Bonferroni	Benjamini	FDR
INTERPRO	IPR017441:Protein kinase, ATP binding site	13	3.00926	0.0225221	PCT-1, KIN-1, T07F12.4, SPK-1, KIN-20, PEK-1, SEK-1, RSKN-2, R90.1, CAM-1, TPA-1, ZC373.4, DKF-2	348	259	14476	2.08792	0.999999	0.438466	28.6125
INTERPRO	IPR008271:Serine/threonine-protein kinase, active site	11	2.5463	0.0279319	PCT-1, SPK-1, KIN-1, T07F12.4, KIN-20, PEK-1, SEK-1, RSKN-2, TPA-1, DKF-2, ZC373.4	348	207	14476	2.21051	1	0.484425	34.2403
INTERPRO	IPR000719:Protein kinase, catalytic domain	15	3.47222	0.124278	SPK-1, T07F12.4, PEK-1, TPA-1, ZC373.4, PCT-1, KIN-1, KIN-20, UNC-89, GCY-13, SEK-1, RSKN-2, CAM-1, R90.1, DKF-2	348	414	14476	1.50716	1	0.813802	85.9637
GOTERM_BP_DIRECT	GO:0006468~protein phosphorylation	17	3.93519	0.150685	SPK-1, T07F12.4, PEK-1, TPA-1, ZC373.4, PCT-1, KIN-1, C14B9.8, KIN-20, UNC-89, GCY-13, SEK-1, CYE-1, RSKN-2, CAM-1, R90.1, DKF-2	324	433	11627	1.40891	1	0.791623	91.285
GOTERM_BP_DIRECT	GO:0016310~phosphorylation	14	3.24074	0.171834	SPK-1, R08D7.7, PEK-1, TPA-1, ZC373.4, PCT-1, KIN-1, KIN-20, UNC-89, SEK-1, NCK-1, RSKN-2, CAM-1, DKF-2	324	348	11627	1.44368	1	0.819129	94.0207
INTERPRO	IPR011009:Protein kinase-like domain	16	3.7037	0.181883	SPK-1, T07F12.4, PEK-1, TPA-1, ZC373.4, PCT-1, KIN-1, KIN-20, UNC-89, Y32H12A.7, GCY-13, SEK-1, RSKN-2, CAM-1, R90.1, DKF-2	348	481	14476	1.38371	1	0.873656	94.8712
Annotation Cluster 10	Enrichment Score: 1.002675959580202
Category	Term	Count	%	PValue	Genes	List Total	Pop Hits	Pop Total	Fold Enrichment	Bonferroni	Benjamini	FDR
INTERPRO	IPR011992:EF-hand-like domain	7	1.62037	0.0454519	B0513.5, PLC-1, CBN-1, C06G1.5, ATN-1, C56A3.6, RGEF-1	348	108	14476	2.69615	1	0.586802	49.7556
INTERPRO	IPR018247:EF-Hand 1, calcium-binding site	5	1.15741	0.142596	CBN-1, C06G1.5, HMR-1, C56A3.6, RGEF-1	348	84	14476	2.47605	1	0.828793	89.7338
INTERPRO	IPR002048:EF-hand domain	5	1.15741	0.151465	CBN-1, C06G1.5, ATN-1, C56A3.6, RGEF-1	348	86	14476	2.41847	1	0.837266	91.1976
Annotation Cluster 11	Enrichment Score: 0.8140390002380976
Category	Term	Count	%	PValue	Genes	List Total	Pop Hits	Pop Total	Fold Enrichment	Bonferroni	Benjamini	FDR
INTERPRO	IPR018108:Mitochondrial substrate/solute carrier	4	0.925926	0.0621983	F20D1.9, T10F2.2, T09F3.2, F13G3.7	348	38	14476	4.37871	1	0.661946	61.3318
INTERPRO	IPR023395:Mitochondrial carrier domain	4	0.925926	0.0621983	F20D1.9, T10F2.2, T09F3.2, F13G3.7	348	38	14476	4.37871	1	0.661946	61.3318
GOTERM_BP_DIRECT	GO:0006412~translation	5	1.15741	0.933955	B0513.5, F20D1.9, T10F2.2, T09F3.2, F13G3.7	324	260	11627	0.690112	1	0.999999	100
Annotation Cluster 12	Enrichment Score: 0.6518268930200478
Category	Term	Count	%	PValue	Genes	List Total	Pop Hits	Pop Total	Fold Enrichment	Bonferroni	Benjamini	FDR
INTERPRO	IPR013087:Zinc finger C2H2-type/integrase DNA-binding domain	5	1.15741	0.109369	SYD-9, ZAG-1, PAG-3, HBL-1, ZTF-27	348	76	14476	2.73669	1	0.783661	81.9812
INTERPRO	IPR015880:Zinc finger, C2H2-like	6	1.38889	0.250081	SYD-9, ZAG-1, PAG-3, HBL-1, ZTF-27, DIE-1	348	141	14476	1.77011	1	0.935042	98.5852
INTERPRO	IPR007087:Zinc finger, C2H2	6	1.38889	0.405083	SYD-9, ZAG-1, PAG-3, HBL-1, ZTF-27, DIE-1	348	174	14476	1.4344	1	0.985975	99.954
Annotation Cluster 13	Enrichment Score: 0.5872305866210232
Category	Term	Count	%	PValue	Genes	List Total	Pop Hits	Pop Total	Fold Enrichment	Bonferroni	Benjamini	FDR
INTERPRO	IPR017937:Thioredoxin, conserved site	3	0.694444	0.0749514	F35G2.1, PDI-2, T10H10.2	348	19	14476	6.56806	1	0.703166	68.4231
GOTERM_BP_DIRECT	GO:0006457~protein folding	6	1.38889	0.101544	F35G2.1, C03H12.1, PDI-2, T10H10.2, FKB-5, FKB-4	324	89	11627	2.41927	1	0.68819	79.8057
INTERPRO	IPR013766:Thioredoxin domain	3	0.694444	0.30243	F35G2.1, PDI-2, T10H10.2	348	46	14476	2.71289	1	0.960053	99.515
GOTERM_BP_DIRECT	GO:0045454~cell redox homeostasis	3	0.694444	0.559363	F35G2.1, PDI-2, T10H10.2	324	67	11627	1.60683	1	0.992289	99.9995
INTERPRO	IPR012336:Thioredoxin-like fold	3	0.694444	0.899691	F35G2.1, PDI-2, T10H10.2	348	160	14476	0.779957	1	1	100
Annotation Cluster 14	Enrichment Score: 0.5300622856853572
Category	Term	Count	%	PValue	Genes	List Total	Pop Hits	Pop Total	Fold Enrichment	Bonferroni	Benjamini	FDR
GOTERM_BP_DIRECT	GO:0071805~potassium ion transmembrane transport	5	1.15741	0.187913	TWK-7, TWK-44, EXP-2, TWK-25, KCC-1	324	81	11627	2.21517	1	0.836717	95.5389
INTERPRO	IPR003280:Two pore domain potassium channel	3	0.694444	0.293525	TWK-7, TWK-44, TWK-25	348	45	14476	2.77318	1	0.957282	99.4149
INTERPRO	IPR013099:Ion transport 2	3	0.694444	0.355311	TWK-7, TWK-44, TWK-25	348	52	14476	2.39987	1	0.977916	99.8489
GOTERM_BP_DIRECT	GO:0030322~stabilization of membrane potential	3	0.694444	0.386849	TWK-7, TWK-44, TWK-25	324	48	11627	2.24286	1	0.961585	99.933
Annotation Cluster 15	Enrichment Score: 0.2075133112483454
Category	Term	Count	%	PValue	Genes	List Total	Pop Hits	Pop Total	Fold Enrichment	Bonferroni	Benjamini	FDR
INTERPRO	IPR016130:Protein-tyrosine phosphatase, active site	3	0.694444	0.389779	VHP-1, T13H5.1, Y48G9A.9	348	56	14476	2.22845	1	0.983656	99.933
INTERPRO	IPR000387:Protein-tyrosine/Dual specificity phosphatase	3	0.694444	0.639308	VHP-1, T13H5.1, Y48G9A.9	348	90	14476	1.38659	1	0.99943	100
GOTERM_BP_DIRECT	GO:0006470~protein dephosphorylation	5	1.15741	0.725091	VHP-1, TAX-6, SCPL-3, T13H5.1, Y48G9A.9	324	176	11627	1.01948	1	0.999212	100
GOTERM_BP_DIRECT	GO:0035335~peptidyl-tyrosine dephosphorylation	3	0.694444	0.818513	VHP-1, T13H5.1, Y48G9A.9	324	111	11627	0.969887	1	0.999875	100
Annotation Cluster 16	Enrichment Score: 0.05598435901395593
Category	Term	Count	%	PValue	Genes	List Total	Pop Hits	Pop Total	Fold Enrichment	Bonferroni	Benjamini	FDR
INTERPRO	IPR001680:WD40 repeat	3	0.694444	0.819058	SUR-6, RBC-2, SEL-10	348	129	14476	0.967388	1	0.999994	100
INTERPRO	IPR017986:WD40-repeat-containing domain	3	0.694444	0.897719	SUR-6, RBC-2, SEL-10	348	159	14476	0.784862	1	1	100
INTERPRO	IPR015943:WD40/YVTN repeat-like-containing domain	3	0.694444	0.92383	SUR-6, RBC-2, SEL-10	348	174	14476	0.717202	1	1	100
Annotation Cluster 17	Enrichment Score: 0.04588463542842712
Category	Term	Count	%	PValue	Genes	List Total	Pop Hits	Pop Total	Fold Enrichment	Bonferroni	Benjamini	FDR
INTERPRO	IPR000276:G protein-coupled receptor, rhodopsin-like	5	1.15741	0.745154	Y70D2A.1, SER-3, F10D7.1, H09F14.1, CKR-2	348	210	14476	0.990421	1	0.999943	100
INTERPRO	IPR017452:GPCR, rhodopsin-like, 7TM	6	1.38889	0.978646	Y70D2A.1, GLB-33, SER-3, F10D7.1, H09F14.1, CKR-2	348	430	14476	0.580433	1	1	100
GOTERM_BP_DIRECT	GO:0007186~G-protein coupled receptor signaling pathway	9	2.08333	0.998791	GSA-1, EGL-10, Y70D2A.1, MOM-5, ACY-4, SER-3, F10D7.1, H09F14.1, CKR-2	324	677	11627	0.477064	1	1	100
